# Supplementary material for: The LIDPAD Mouse Model Captures the Multisystem Interactions and Extrahepatic Complications in MASLD
Source: Adv Sci (Weinh). 2024 Jul 1;11(35):2404326. doi: 10.1002/advs.202404326 (PMC11425234; doi:10.1002/advs.202404326)
Supplement: Supplementary file 2 — Supplemental Data 1 [file ADVS-11-2404326-s003.csv]

	baseMean	log2FoldChange	lfcSE	stat	pvalue	padj	symbol
ENSG00000164949	181.575305408857	0.66123257009472	0.0588113449723186	11.2432825742372	2.49913322436553e-29	3.66647835346667e-25	GEM
ENSG00000038427	775.834680163298	0.596740245959567	0.0539867355992725	11.0534604349667	2.10924546443832e-28	1.54723701043873e-24	VCAN
ENSG00000169429	69.1694211905019	1.0692237134874	0.0999024539802851	10.7026771704567	9.88793890007477e-27	4.8355317200999e-23	CXCL8
ENSG00000124875	97.6267018042534	0.839194907301911	0.0819951735673424	10.2346866381432	1.38643281571063e-24	5.08508895982265e-21	CXCL6
ENSG00000078098	51.0914744100679	0.794892807805735	0.0786262614043945	10.1097622296627	5.00054880145623e-24	1.46726102932329e-20	FAP
ENSG00000104435	73.0999759728049	1.07967079024415	0.109259265628114	9.88173208045375	4.99617465674045e-23	1.22164797315065e-19	STMN2
ENSG00000146038	389.376926803472	0.542877941811392	0.0577657208066186	9.39792552106769	5.56493965936112e-21	1.02054037178109e-17	DCDC2
ENSG00000163739	33.5945398413899	0.78196828443204	0.0836291282324	9.35042970027143	8.72923575344595e-21	1.42296241932006e-17	CXCL1
ENSG00000117152	83.5950752238756	0.592883473510214	0.0654675293731363	9.05614553026794	1.35141729930052e-19	1.80242210891255e-16	RGS4
ENSG00000124766	256.637154236891	0.417221071032193	0.0460693301146065	9.05637373051169	1.34859408920274e-19	1.80242210891255e-16	SOX4
ENSG00000137673	157.555975776741	0.752227849227889	0.0831675443100833	9.04472839096066	1.50037701520688e-19	1.83433593250834e-16	MMP7
ENSG00000108691	165.245204372828	0.504199123144558	0.0561626242682346	8.97748511067585	2.77026140755587e-19	3.12634654694248e-16	CCL2
ENSG00000159212	87.7672428082064	0.571930400444985	0.0637905247332392	8.96575789016781	3.08154282370323e-19	3.22923676903929e-16	CLIC6
ENSG00000253368	70.7283218297073	0.436235983990005	0.0495708235433572	8.80025694163525	1.36503256786587e-18	1.29765700737453e-15	TRNP1
ENSG00000163453	4368.68178344897	0.357587274554567	0.0406524482840013	8.79620514012916	1.41520769668002e-18	1.29765700737453e-15	IGFBP7
ENSG00000186340	613.904874288717	0.465103065612695	0.0531211851904792	8.75550995229026	2.03182698789055e-18	1.625210035156e-15	THBS2
ENSG00000128342	27.625053247306	0.631251253733322	0.0721303747076556	8.75153160221035	2.10476386531007e-18	1.625210035156e-15	LIF
ENSG00000102265	2446.53754515978	0.408210423501312	0.0472186773576198	8.64510499541634	5.37558449389523e-18	3.66200899174052e-15	TIMP1
ENSG00000154096	286.163230008856	0.530294873365258	0.0613577535856228	8.64267093196704	5.49139103116975e-18	3.66200899174052e-15	THY1
ENSG00000137801	2130.6249719417	0.412705073858244	0.0477293291850052	8.64678135865989	5.29723269269321e-18	3.66200899174052e-15	THBS1
ENSG00000080293	100.702677138533	0.518100891723591	0.0600039011694878	8.63445345428719	5.90084823617505e-18	3.76397149882279e-15	SCTR
ENSG00000079931	125.430249915666	0.647548349689484	0.075507575267894	8.57593886960403	9.82817406827339e-18	6.00788090648495e-15	MOXD1
ENSG00000139329	1666.85723383448	0.477165808695708	0.0557818553213076	8.55414015807108	1.18750551320138e-17	6.968757353671e-15	LUM
ENSG00000122870	492.69134815012	0.434132377913876	0.0508372299328727	8.53965447147928	1.34623783226935e-17	7.59640586047065e-15	BICC1
ENSG00000112796	59.3031069022484	0.40352657837816	0.0478641575117026	8.43066292934331	3.43712465717371e-17	1.86763169797761e-14	ENPP5
ENSG00000159388	277.610891961966	0.283496123484408	0.0340399580482389	8.32833351564824	8.19882655862858e-17	4.14775808419448e-14	BTG2
ENSG00000164171	180.116155709557	0.338798679667803	0.0412996716014953	8.2034230910334	2.3363714758017e-16	1.14256353071623e-13	ITGA2
ENSG00000187498	1961.14463764083	0.380632732549032	0.0464433057064824	8.19564255297841	2.49258025431531e-16	1.17963370680838e-13	COL4A1
ENSG00000110799	640.259970731729	0.491715229732557	0.0602981443683825	8.15473237001285	3.49953953039689e-16	1.60442951407665e-13	VWF
ENSG00000121966	152.463160972361	0.415010455437512	0.0510343953132233	8.13197556060746	4.22349983686914e-16	1.87766563959719e-13	CXCR4
ENSG00000079257	125.823805731207	0.36779486609382	0.0453736724466334	8.10590913764815	5.23525595314558e-16	2.25901294378232e-13	LXN
ENSG00000142871	174.389861845576	0.502277038566185	0.06242483259265	8.04610950010499	8.54675275537531e-16	3.58255456211746e-13	CCN1
ENSG00000188042	320.744606506706	0.247637868991011	0.0308871499397512	8.01750467343397	1.07914979455852e-15	4.39783517665777e-13	ARL4C
ENSG00000146072	372.941215075351	0.266808299368384	0.0333589495631929	7.99810254405525	1.2635112850455e-15	5.00999298997366e-13	TNFRSF21
ENSG00000164694	87.692803254239	0.589655672641559	0.0737580011319898	7.99446383567759	1.30138949895129e-15	5.02439087871432e-13	FNDC1
ENSG00000137819	137.818380372868	0.362070225094969	0.0454502973582175	7.96628946651999	1.63509683296442e-15	6.15089888113358e-13	PAQR5
ENSG00000059804	220.415513280758	0.309683260140522	0.0389828966575922	7.9440802683453	1.95636884779951e-15	7.17547184151667e-13	SLC2A3
ENSG00000125398	228.701805320849	0.403675199072923	0.0513400486386913	7.86277398983029	3.7571856502013e-15	1.3444309920513e-12	SOX9
ENSG00000102452	143.706648695261	0.385563865121564	0.049075572394927	7.856533226323	3.94911143822563e-15	1.37946223595734e-12	NALCN
ENSG00000115009	40.9219494444494	0.841901996854403	0.107881082873716	7.80398170307505	5.99838928308924e-15	2.04656672493494e-12	CCL20
ENSG00000071282	117.901310517105	0.346294910049142	0.044403170688923	7.79887797822352	6.24600223984244e-15	2.08261588319837e-12	LMCD1
ENSG00000134769	344.467003121912	0.388766490241839	0.0502431085841865	7.73770774135975	1.01225202156658e-14	3.30016653520075e-12	DTNA
ENSG00000138131	253.701545622431	0.474148951836607	0.061320699360451	7.73228219478546	1.05635455251731e-14	3.36908209564816e-12	LOXL4
ENSG00000166073	91.2144901967824	0.290879130612266	0.0377132595035223	7.71291409020475	1.2297687393493e-14	3.71884425836955e-12	GPR176
ENSG00000140416	2197.70767763122	0.213530606353139	0.027689372922771	7.71164471469621	1.242065085271e-14	3.71884425836955e-12	TPM1
ENSG00000140367	349.84506684263	0.230400214289642	0.0298761782897975	7.71183690413046	1.24019561871335e-14	3.71884425836955e-12	UBE2Q2
ENSG00000175471	245.923732848058	0.302903687784907	0.0394160005606547	7.68479002121964	1.53248134961262e-14	4.49660677603334e-12	MCTP1
ENSG00000185222	253.450863507382	0.251435070810531	0.0329520683958977	7.63032741343279	2.34158248802631e-14	6.73595229055569e-12	TCEAL9
ENSG00000119280	398.013694302181	0.273504376138607	0.0358782947303673	7.62311526213963	2.47625580135155e-14	6.98637478108243e-12	C1orf198
ENSG00000118523	289.419866750073	0.419204774975497	0.055012758527685	7.62013733167976	2.53405968251761e-14	7.01456407588979e-12	CCN2
ENSG00000099994	92.7898733240305	0.385316064840615	0.0507103695912961	7.59836830112062	2.99887833347233e-14	7.99937164188591e-12	SUSD2
ENSG00000134871	1609.57641512466	0.341308656422114	0.0449580738721046	7.59170994275821	3.15711123168631e-14	8.27106765715534e-12	COL4A2
ENSG00000213626	414.476604199362	0.306321353911543	0.0403741541702588	7.58706554247002	3.27231585943647e-14	8.42248174978815e-12	LBH
ENSG00000050555	358.460543942602	0.421782737765796	0.0557056830906255	7.57162850116411	3.68574230419059e-14	9.32302161116898e-12	LAMC3
ENSG00000182718	3391.59529955799	0.288796232368697	0.0381643589962268	7.56717104556243	3.81439521963779e-14	9.48491394361118e-12	ANXA2
ENSG00000001626	618.413115193012	0.447261746311242	0.0592289025794298	7.55141032220604	4.30569972728581e-14	1.0528153449835e-11	CFTR
ENSG00000213977	244.006527804539	0.264879467319974	0.0350904586917306	7.54847548864887	4.40382567671452e-14	1.05915617218162e-11	TAX1BP3
ENSG00000150347	535.941910605768	0.215324250229007	0.0286255433213936	7.52210177502841	5.39025970556673e-14	1.27549193774789e-11	ARID5B
ENSG00000180828	23.0844334931552	0.503336798716921	0.0670062108397857	7.51179319661006	5.83228731734804e-14	1.35818233702878e-11	BHLHE22
ENSG00000182836	335.469402542278	0.343375378862293	0.0457306874892068	7.5086423956197	5.9743678313973e-14	1.36953047585047e-11	PLCXD3
ENSG00000161249	95.2954311134995	0.415605052781266	0.0554273537039369	7.49819403252056	6.47030753811863e-14	1.46039818294982e-11	DMKN
ENSG00000123243	294.387220428719	0.342199366856696	0.0456593611538662	7.49461574163353	6.64928708957417e-14	1.47805592259307e-11	ITIH5
ENSG00000044524	684.094008371188	0.361792622995033	0.0483228314307688	7.48699139274084	7.0470321783945e-14	1.53650302732801e-11	EPHA3
ENSG00000113361	301.832360434727	0.467005256508987	0.0624065023140283	7.48327881218251	7.24908618141909e-14	1.53650302732801e-11	CDH6
ENSG00000135205	342.12608668138	0.222226598117479	0.0297446485452651	7.47114553326448	7.94996695937907e-14	1.64273190508522e-11	CCDC146
ENSG00000140092	1025.77127859391	0.319508015426068	0.043037870520233	7.42388067913027	1.13737632563325e-13	2.31756223241187e-11	FBLN5
ENSG00000187479	111.450484799863	0.344804892285966	0.0466246899289278	7.3953283724046	1.41059245973564e-13	2.79659486172723e-11	C11orf96
ENSG00000167460	2020.49609142066	0.228605188748557	0.0309102240627635	7.39577908863979	1.4058155659841e-13	2.79659486172723e-11	TPM4
ENSG00000164484	33.4845905738326	0.568046905652271	0.0768425270446913	7.39235066178781	1.44255479023965e-13	2.82182951034746e-11	TMEM200A
ENSG00000176463	277.322534167554	0.203912718101097	0.0276098678931074	7.38550140444544	1.51879933624371e-13	2.93188224500413e-11	SLCO3A1
ENSG00000162366	55.1185894166645	0.615983824825531	0.0838188225878509	7.34899162034776	1.99707706193323e-13	3.80508020462629e-11	PDZK1IP1
ENSG00000123342	133.03331315204	0.389305475034571	0.0530810567343012	7.33416964517589	2.23100352915476e-13	4.1431712374974e-11	MMP19
ENSG00000168398	26.1581440308305	0.556774367295343	0.0764690536163759	7.28104168894945	3.31252288751794e-13	6.07475291034697e-11	BDKRB2
ENSG00000129538	516.717462222062	0.371046787588568	0.0511773148991888	7.25021991324615	4.16095481150485e-13	7.53646519007255e-11	RNASE1
ENSG00000026025	4367.23719747389	0.263566749177139	0.0363625272040797	7.24830668940875	4.22014188737356e-13	7.55045141825091e-11	VIM
ENSG00000135919	384.284084420241	0.247128659986881	0.0342344202310355	7.21871900616691	5.24795669360316e-13	9.16580626807762e-11	SERPINE2
ENSG00000222041	71.5352848071456	0.337848323480267	0.046826219162333	7.21493918415759	5.39580859283718e-13	9.31316563123697e-11	CYTOR
ENSG00000100767	274.092335995069	0.28833858802734	0.0400268019475847	7.20363791253973	5.86269251598165e-13	1.00013444072054e-10	PAPLN
ENSG00000131080	33.2968194089528	0.596686527841036	0.0833128498889251	7.16199876293459	7.95091397680719e-13	1.340779987974e-10	EDA2R
ENSG00000198542	348.913320912648	0.437548729960136	0.0611724291146193	7.15271138146725	8.50803706454307e-13	1.41842513379445e-10	ITGBL1
ENSG00000261801	20.493475375884	0.457285475021964	0.0639641749533625	7.14908736578529	8.73567220389853e-13	1.4400117629595e-10	LOXL1-AS1
ENSG00000137077	440.450943458717	0.460846253100632	0.064758702577924	7.11636019183826	1.10814471186928e-12	1.80639900753713e-10	CCL21
ENSG00000145284	788.010870423338	0.304380442520726	0.0428211363902557	7.10818227117369	1.17581213140313e-12	1.85487524514144e-10	SCD5
ENSG00000240583	1317.11540876216	0.353978431603388	0.0498216706554956	7.10490890703084	1.20401926766758e-12	1.87916666765437e-10	AQP1
ENSG00000136997	130.851738227132	0.323869593539073	0.0457869195071479	7.07340867272177	1.51173429165286e-12	2.33459513608832e-10	MYC
ENSG00000135052	869.233804879344	0.258814859478867	0.036628983742622	7.06584876330342	1.59637205148224e-12	2.43962232992666e-10	GOLM1
ENSG00000125810	863.766995412272	0.253484786960033	0.0359393268468052	7.0531311852483	1.74935777946731e-12	2.64585855490359e-10	CD93
ENSG00000119681	470.647753950035	0.370609986629755	0.0526082142780938	7.04471709818286	1.85838689209303e-12	2.78208102998947e-10	LTBP2
ENSG00000241644	705.597673939025	0.276800184988608	0.0393892660788429	7.02729988506399	2.10568487440454e-12	3.12045482751404e-10	INMT
ENSG00000163075	155.691040684083	0.415762318071712	0.0592188146252198	7.02078082283413	2.20631729155606e-12	3.2368880984419e-10	CFAP221
ENSG00000166265	192.073492442342	0.239407501939801	0.0341131960209995	7.01803201882418	2.25014988231514e-12	3.26850979440054e-10	CYYR1
ENSG00000172667	1491.20529286952	0.237906351256975	0.0339365135493013	7.01033566430909	2.37747044399207e-12	3.41959498860859e-10	ZMAT3
ENSG00000172201	90.123787662911	0.451035979588577	0.0643513375046717	7.00896045176735	2.40095302476424e-12	3.41984289575885e-10	ID4
ENSG00000164659	120.431268277673	0.347245818838765	0.0496065010715564	7.00000627615057	2.55951042852901e-12	3.61063245162972e-10	ELAPOR2
ENSG00000166145	130.678561190595	0.403991263405419	0.0577270215498134	6.99830430462812	2.59078906938905e-12	3.61994918447684e-10	SPINT1
ENSG00000152137	73.9161965289185	0.382484712903191	0.0546891489203452	6.99379530407907	2.67547838645367e-12	3.70301352902469e-10	HSPB8
ENSG00000092969	76.4324772631857	0.419940221049269	0.0600892524914627	6.98860783979519	2.77627237686752e-12	3.80660673280593e-10	TGFB2
ENSG00000183496	22.6228752966813	0.426400240759396	0.0610460438213002	6.98489556518347	2.85067954880458e-12	3.87243700560296e-10	MEX3B
ENSG00000135749	170.848611308294	0.359547585003391	0.0515537440021695	6.97422838946983	3.07554103885543e-12	4.13956537440808e-10	PCNX2
ENSG00000134258	76.7029279301361	0.522717470960733	0.0750223787312186	6.96748729913595	3.22651569986715e-12	4.30329198479554e-10	VTCN1
ENSG00000140285	137.261572405778	0.427651315853465	0.0615334134799064	6.94990398985608	3.65534896186524e-12	4.83131753329054e-10	FGF7
ENSG00000138135	19.5021386643609	0.564584126369062	0.0812590593330221	6.94795301598606	3.70624383844775e-12	4.85484851373812e-10	CH25H
ENSG00000112655	162.681536106329	0.278364403327027	0.0401403303860298	6.93478107055907	4.06850733378226e-12	5.28221868087783e-10	PTK7
ENSG00000154553	165.324032238201	0.404367427007807	0.0584018420538199	6.92388138434339	4.39433899000042e-12	5.6060302019388e-10	PDLIM3
ENSG00000165757	346.734392612466	0.237201004398816	0.0342556927868555	6.92442584287287	4.37747272946183e-12	5.6060302019388e-10	JCAD
ENSG00000146049	9.50946962018121	0.491594705953486	0.0710521548988107	6.91878672298669	4.55528052251208e-12	5.76125177118748e-10	KAAG1
ENSG00000115380	568.986460383989	0.522369533788131	0.0755557162190097	6.91369971629894	4.72174129901355e-12	5.92074073485707e-10	EFEMP1
ENSG00000064651	853.561729190273	0.303355416157799	0.0439606854648141	6.90060705264943	5.17807824786409e-12	6.43793101478085e-10	SLC12A2
ENSG00000130300	281.13740728673	0.453150187508184	0.0659271952867289	6.87349409507494	6.2648103894141e-12	7.72361623723482e-10	PLVAP
ENSG00000204381	47.7251732623803	0.364494567177956	0.0531185755453312	6.86190402201012	6.79487129750189e-12	8.30729640047086e-10	LAYN
ENSG00000118785	1216.03009949026	0.570451387885524	0.0832110148205288	6.8554792789859	7.1073824022735e-12	8.54691862489791e-10	SPP1
ENSG00000137507	425.614930618135	0.232345416297156	0.0338893728982495	6.85599633238292	7.08171939066442e-12	8.54691862489791e-10	LRRC32
ENSG00000129038	66.7174932519358	0.451730388007328	0.0659792999621099	6.84654714837448	7.56537196432732e-12	9.0237050478574e-10	LOXL1
ENSG00000168386	341.384029094048	0.273081411328137	0.0400236620407177	6.82299913112199	8.91591954253665e-12	1.05488270652061e-09	FILIP1L
ENSG00000162073	43.1751295361708	0.352716787005767	0.0517400451587109	6.81709468795051	9.29000381440831e-12	1.09034916768947e-09	PAQR4
ENSG00000145882	68.3363448718435	0.255293317657641	0.0375237107355383	6.80352003182499	1.02093286536423e-11	1.18873857680623e-09	PCYOX1L
ENSG00000101384	705.386916149656	0.282677748262701	0.0416585530420642	6.78558729529733	1.15615216936287e-11	1.33558334462384e-09	JAG1
ENSG00000124491	180.973827749095	0.402038843612545	0.0592934673372953	6.78049137058416	1.19767831396727e-11	1.36210376311735e-09	F13A1
ENSG00000126803	52.9039115900069	0.327594133191673	0.0483691583215456	6.77278961552137	1.26322585805996e-11	1.42559896643059e-09	HSPA2
ENSG00000087245	581.11646172127	0.348789850127912	0.0515717270334967	6.7631989501024	1.34977681606667e-11	1.51164699759649e-09	MMP2
ENSG00000164294	124.096702927037	0.284423788305764	0.042311451137392	6.72214685764841	1.79066334884004e-11	1.97632264347739e-09	GPX8
ENSG00000088992	76.9349612410009	0.417565429310232	0.062118598668237	6.72206775848832	1.79163595925631e-11	1.97632264347739e-09	TESC
ENSG00000204175	48.4992016234207	0.429433307027782	0.0640810590914093	6.70140776567396	2.06421131968892e-11	2.26000330381762e-09	GPRIN2
ENSG00000067057	116.756948563761	0.325529791387114	0.0487896088842861	6.67211315752029	2.52146023004439e-11	2.72002522316039e-09	PFKP
ENSG00000171864	19.0530194520956	0.669411913144218	0.10046225778557	6.66331742785471	2.67714565767897e-11	2.86689079881811e-09	PRND
ENSG00000106624	1358.54760129317	0.38166480882389	0.0575272607581424	6.63450343009543	3.25596779319439e-11	3.33136945540069e-09	AEBP1
ENSG00000022567	87.0564945476962	0.26361055341408	0.0397356243668222	6.63411126953839	3.2646349777262e-11	3.33136945540069e-09	SLC45A4
ENSG00000006118	62.6971595931076	0.330560767284047	0.0498368712098841	6.63285553966491	3.29254018835186e-11	3.33136945540069e-09	TMEM132A
ENSG00000073756	52.0781118400032	0.435759334473782	0.0657300845961434	6.6295264512614	3.36765486884883e-11	3.3840318206083e-09	PTGS2
ENSG00000084207	577.680819006105	0.249130623214738	0.0376594179472532	6.6153604276008	3.70647549179593e-11	3.6495101973247e-09	GSTP1
ENSG00000244694	39.5334881306583	0.531294905256138	0.0805737636183945	6.59389460535076	4.28435911331202e-11	4.1626379173113e-09	PTCHD4
ENSG00000188549	248.838495029783	0.273297411659397	0.0415268035997143	6.58122918136846	4.66574738095788e-11	4.47393332196294e-09	CCDC9B
ENSG00000148677	11.5150028516071	0.78576375724482	0.11949922103629	6.57547179329477	4.84991372674829e-11	4.62033014838468e-09	ANKRD1
ENSG00000153179	384.537076906043	0.217187868389232	0.0331304707725031	6.55553221324851	5.54437785863009e-11	5.21420304897192e-09	RASSF3
ENSG00000170927	2031.13318839354	0.270111753294869	0.0413012831578487	6.54003296368623	6.15052754012031e-11	5.7474133465672e-09	PKHD1
ENSG00000135480	453.496027134219	0.407428247926919	0.0623515610144866	6.53437125386897	6.38773156630522e-11	5.93129176007999e-09	KRT7
ENSG00000113070	39.2232952542385	0.341388147000741	0.0522546662789345	6.53316098467488	6.43958598611825e-11	5.94183433976987e-09	HBEGF
ENSG00000171208	44.2395936993233	0.398036137883142	0.060956916250842	6.5297945231546	6.58599815464345e-11	6.03894868292338e-09	NETO2
ENSG00000117525	119.215104142683	0.386403903486638	0.0592709399127427	6.51928084919005	7.0645271488548e-11	6.43749551558067e-09	F3
ENSG00000115641	230.035038660392	0.271102237250657	0.0416280971449455	6.51248209368547	7.3919028417505e-11	6.69423497477294e-09	FHL2
ENSG00000182752	102.931997202382	0.380135482319368	0.0584076180445672	6.50832023366045	7.59957797059121e-11	6.84008640530943e-09	PAPPA
ENSG00000159713	55.7722915889228	0.401829930040933	0.0618978851705799	6.49182001830206	8.48055379440853e-11	7.58647589742485e-09	TPPP3
ENSG00000163191	620.672338626953	0.261510023041836	0.0404056045948864	6.47212251032451	9.66357174783547e-11	8.48947671332301e-09	S100A11
ENSG00000145623	767.838156382904	0.209186833584033	0.032319397685914	6.47248552144908	9.64037612804302e-11	8.48947671332301e-09	OSMR
ENSG00000171791	300.613152392114	0.21430108144211	0.0331208491712823	6.47027738732984	9.78231718507602e-11	8.54264139418156e-09	BCL2
ENSG00000197859	1138.40321277198	0.248806846239958	0.0385897633830481	6.44748307395053	1.13722867600499e-10	9.75689000331534e-09	ADAMTSL2
ENSG00000197956	498.458759455298	0.309098288597258	0.0480570490983188	6.43190321496605	1.26015976348801e-10	1.07487231919376e-08	S100A6
ENSG00000152104	537.789470727907	0.249760993513175	0.0390119828460747	6.40216095907326	1.53193037485509e-10	1.26263767019657e-08	PTPN14
ENSG00000154760	233.088777243599	0.273653868623009	0.0428134513828044	6.39177314102079	1.63973053229091e-10	1.34127048129869e-08	SLFN13
ENSG00000113657	357.279399818219	0.300209631255276	0.0469936243343543	6.3883055522451	1.67733931414076e-10	1.35957155125741e-08	DPYSL3
ENSG00000069849	240.642245343279	0.268823888238907	0.0421010356600772	6.38520844022425	1.71164163745658e-10	1.37975244302887e-08	ATP1B3
ENSG00000124762	1202.34190378337	0.298247441316594	0.0467872075021904	6.37455102022558	1.83499722508778e-10	1.47110624531491e-08	CDKN1A
ENSG00000163393	51.9557190072491	0.426418077445297	0.0669249967246302	6.37158159603411	1.87088709595515e-10	1.48371818718214e-08	SLC22A15
ENSG00000128567	689.217787187998	0.268886061787337	0.042206347747009	6.37074933370399	1.88106865800476e-10	1.48371818718214e-08	PODXL
ENSG00000134531	286.02605557837	0.409641546248708	0.0642924556003167	6.37153368033262	1.8714718138271e-10	1.48371818718214e-08	EMP1
ENSG00000197461	153.135248809235	0.29246728840516	0.0459337864341528	6.36714956700595	1.92573371286423e-10	1.50136354984368e-08	PDGFA
ENSG00000120875	53.7790315988045	0.286090671024302	0.0449370166968917	6.36648117862465	1.93414021484872e-10	1.50136354984368e-08	DUSP4
ENSG00000124216	39.3023431556956	0.285354223455251	0.0448202573404898	6.36663509732835	1.93220116586135e-10	1.50136354984368e-08	SNAI1
ENSG00000013297	160.275101915598	0.264990958526671	0.041685687021292	6.35688116142405	2.05891150427668e-10	1.58980477259175e-08	CLDN11
ENSG00000162458	245.912626648681	0.272045115882441	0.0428116021840417	6.35447173205415	2.09144100857573e-10	1.59476242346982e-08	FBLIM1
ENSG00000076716	127.765122365701	0.30954783318363	0.0487170440731951	6.35399456335136	2.09794252422926e-10	1.59476242346982e-08	GPC4
ENSG00000006327	146.138483021232	0.448923794507967	0.0706423782629741	6.35487940166451	2.08590202585868e-10	1.59476242346982e-08	TNFRSF12A
ENSG00000164035	337.720943092383	0.275929371807131	0.0434767962303174	6.34658934723251	2.20140718425502e-10	1.65690963661255e-08	EMCN
ENSG00000170962	255.119871081617	0.314152196536133	0.0495954407801098	6.33429588677279	2.38427573201317e-10	1.78467904410026e-08	PDGFD
ENSG00000103196	546.64057453184	0.262050289520509	0.0414478684453008	6.32240690172861	2.57520178553781e-10	1.8985319294284e-08	CRISPLD2
ENSG00000189292	68.5017527314114	0.334557055250996	0.0529857761756869	6.31409180723696	2.71752586719394e-10	1.98352348246778e-08	ALKAL2
ENSG00000134853	1854.58466353415	0.22309317089658	0.0353754174158489	6.30644631762366	2.85514943429197e-10	2.06344321923633e-08	PDGFRA
ENSG00000114279	49.475505505921	0.483316682765058	0.0766909928831548	6.30213098820394	2.93580885393141e-10	2.11133586745234e-08	FGF12
ENSG00000034510	3853.34784835133	0.209114704591581	0.0332231831117925	6.29424049730373	3.08908580297639e-10	2.18937090895974e-08	TMSB10
ENSG00000141756	257.842612002018	0.221924331194755	0.0353578718024112	6.27651835028209	3.46238538858993e-10	2.44214692480783e-08	FKBP10
ENSG00000165124	1216.88632468822	0.232840970067848	0.0371321680444354	6.27059992266573	3.5965965307899e-10	2.52467309584778e-08	SVEP1
ENSG00000164692	3361.14339970271	0.278961112673982	0.0447038711994032	6.24020034930904	4.37010795565034e-10	3.01004008532141e-08	COL1A2
ENSG00000107731	253.168350219586	0.213437261904346	0.0342217068013246	6.23689704150247	4.46335536135706e-10	3.05990123862007e-08	UNC5B
ENSG00000107611	105.970474154231	0.40995272274132	0.0657390539941443	6.23606057333646	4.48727404530996e-10	3.06199058226709e-08	CUBN
ENSG00000169515	70.4550831923225	0.250268039984109	0.0401790021377072	6.228826667381	4.69941363112436e-10	3.17719342775233e-08	CCDC8
ENSG00000150594	40.4729667806074	0.448924548322208	0.0721697124995328	6.22040095178589	4.95886028224256e-10	3.33722198168718e-08	ADRA2A
ENSG00000131981	386.965495363323	0.239757252384814	0.0385482546121763	6.21966558011375	4.98215611005135e-10	3.33758960230883e-08	LGALS3
ENSG00000136193	276.947927560085	0.239722440822456	0.0386438997540796	6.20337083855384	5.52664010471137e-10	3.66883877720455e-08	SCRN1
ENSG00000131711	487.717971612511	0.340464692256615	0.0550502085899916	6.18462129348794	6.2251732883649e-10	4.05908965838229e-08	MAP1B
ENSG00000085662	283.716947271593	0.201015487342714	0.0325067275882399	6.18381185239439	6.25719397035101e-10	4.06191560792122e-08	AKR1B1
ENSG00000121895	91.6256619565354	0.248261992498547	0.0401597553415315	6.18186018284341	6.33506235782797e-10	4.09434801108785e-08	TMEM156
ENSG00000161544	361.926633669396	0.214220522125021	0.0347237239260226	6.16928422139885	6.85998213776272e-10	4.41415780452267e-08	CYGB
ENSG00000010319	113.243339530744	0.398637749398257	0.064695259245128	6.1617768295484	7.19331823520279e-10	4.58839877515913e-08	SEMA3G
ENSG00000172724	241.468966136188	0.471248490827929	0.0764782644804746	6.16186172671638	7.18946182544207e-10	4.58839877515913e-08	CCL19
ENSG00000170961	24.4923771308658	0.413454056993842	0.0671083133577314	6.16099610177743	7.22887712436746e-10	4.59111931998247e-08	HAS2
ENSG00000082458	161.43029073998	0.220839909560603	0.0358581346723128	6.15871158884124	7.33391497399293e-10	4.6377528699763e-08	DLG3
ENSG00000196569	1349.98768719271	0.282758814231531	0.0459696322802328	6.15099143077372	7.700007993375e-10	4.8276417637096e-08	LAMA2
ENSG00000119699	221.822563183125	0.272210868513628	0.0442887385087526	6.14627730839143	7.93225561050833e-10	4.95209030050076e-08	TGFB3
ENSG00000185477	502.616823369605	0.23577667909532	0.0383836447206031	6.14263394765018	8.11641819142738e-10	5.04559200366233e-08	GPRIN3
ENSG00000141934	62.6086795867743	0.388113185776464	0.0632283866624619	6.13827437743059	8.34226873348996e-10	5.14241279785845e-08	PLPP2
ENSG00000163520	287.101983059129	0.331542656191826	0.0540597117358654	6.13289722689859	8.62928983862974e-10	5.2750129676057e-08	FBLN2
ENSG00000112936	9808.40786788291	0.342807702090526	0.0558946467002939	6.13310437274352	8.61805658932342e-10	5.2750129676057e-08	C7
ENSG00000143387	312.302764441576	0.218086538654399	0.0355914776210642	6.12749324364461	8.92743890861148e-10	5.40109577084119e-08	CTSK
ENSG00000158258	239.440784229013	0.365440569819968	0.0596356832445977	6.12788434603997	8.90552790509177e-10	5.40109577084119e-08	CLSTN2
ENSG00000102760	73.5899766163601	0.456080133653219	0.0744357781693919	6.12716283579823	8.94599054130195e-10	5.40109577084119e-08	RGCC
ENSG00000109113	154.509635536311	0.223417561225367	0.0364793824760394	6.12448857576231	9.09753406860695e-10	5.47007878362838e-08	RAB34
ENSG00000091490	875.805447862792	0.204549736124352	0.0334517989990549	6.11476040885368	9.67021391094944e-10	5.7671426133146e-08	SEL1L3
ENSG00000172965	160.033215449167	0.31557079672964	0.0516233930210145	6.1129417936783	9.78110541309823e-10	5.80965981844389e-08	MIR4435-2HG
ENSG00000138119	430.289767049467	0.255205300183724	0.0417544306453939	6.11205316990419	9.83573997623666e-10	5.8185540802971e-08	MYOF
ENSG00000122694	122.456841562593	0.206014409897757	0.0337156286064537	6.11035351891149	9.94106844334149e-10	5.85724558764109e-08	GLIPR2
ENSG00000143036	258.952138472751	0.260662206671524	0.0427302215300489	6.10018383565412	1.05946544549185e-09	6.07164748078552e-08	SLC44A3
ENSG00000119508	57.7712595527111	0.406595937647145	0.0666301640939202	6.102280298665	1.0456578837587e-09	6.07164748078552e-08	NR4A3
ENSG00000178695	1095.65129005132	0.237948996671012	0.0389989658603833	6.10141811254361	1.05131497377752e-09	6.07164748078552e-08	KCTD12
ENSG00000177669	10.5339232051623	0.438704862586539	0.0719250301459273	6.09947415658303	1.06417962993065e-09	6.07493359949906e-08	MBOAT4
ENSG00000185022	73.8028827478977	0.307346776581221	0.0504077363072741	6.097214417797	1.07932704487942e-09	6.13752212225816e-08	MAFF
ENSG00000011465	11486.9298853589	0.214550511610511	0.0352003545363576	6.09512359851112	1.093529271766e-09	6.19427333825446e-08	DCN
ENSG00000007062	234.333032574233	0.318612994355248	0.0522930001296965	6.09284213116531	1.10923440398354e-09	6.25906843878558e-08	PROM1
ENSG00000119771	192.133827710304	0.228045872442714	0.037583179527661	6.0677642314662	1.29703118463873e-09	7.19060229645142e-08	KLHL29
ENSG00000120254	155.94684768607	0.206472959530636	0.0340513834269844	6.06357036780522	1.33132493881429e-09	7.34280758546782e-08	MTHFD1L
ENSG00000142303	279.769614293192	0.270726663946573	0.0446780383754275	6.05950202360429	1.36543610190363e-09	7.50273897042252e-08	ADAMTS10
ENSG00000119969	211.035181259829	0.301593255760338	0.0499058095318255	6.04324944509735	1.51040857888535e-09	8.20711268919516e-08	HELLS
ENSG00000187634	130.380345490661	0.315313555001824	0.0523055254446167	6.02830298178902	1.65690217402048e-09	8.91031605867367e-08	SAMD11
ENSG00000174307	115.350560504908	0.294866167631663	0.0489481396957009	6.0240525884084	1.70103056038552e-09	9.10796326694014e-08	PHLDA3
ENSG00000064989	840.369351276645	0.205808414218457	0.034184789504101	6.02046750042931	1.73914024215837e-09	9.27815508825653e-08	CALCRL
ENSG00000169855	668.876612573168	0.208427078664675	0.0346410743493145	6.01676139033485	1.77941067632684e-09	9.4585992870982e-08	ROBO1
ENSG00000197457	63.5713414583462	0.238685493192096	0.0397108262064937	6.01058995728134	1.84849403034858e-09	9.7903450972e-08	STMN3
ENSG00000168502	172.539990139752	0.216339281432494	0.0362176077170959	5.97331781608464	2.32476375819704e-09	1.21809318201817e-07	MTCL1
ENSG00000148180	1857.24911728295	0.245257578165926	0.0410947568340217	5.96809902432325	2.4003368428814e-09	1.25321501145598e-07	GSN
ENSG00000172638	275.398438907835	0.204922669093634	0.0343889397820566	5.95897025009645	2.53832298199048e-09	1.31234682015317e-07	EFEMP2
ENSG00000130635	850.84383593138	0.258470367868973	0.0435086326638141	5.94066859940514	2.83861944432308e-09	1.45227935958546e-07	COL5A1
ENSG00000110660	37.6847356222404	0.311522612076569	0.0524478815641022	5.93966053129951	2.85612877878871e-09	1.45227935958546e-07	SLC35F2
ENSG00000166503	149.055292269067	0.224099813716514	0.0377248686631748	5.94037359592638	2.84373257064818e-09	1.45227935958546e-07	HDGFL3
ENSG00000174348	353.295770442776	0.267173282341661	0.045067618869601	5.92827597825175	3.06131686430631e-09	1.53810204507664e-07	PODN
ENSG00000135046	638.185539048812	0.238283912795934	0.0403120554593681	5.91098394960557	3.40070172218887e-09	1.69699642742289e-07	ANXA1
ENSG00000152661	198.332633851332	0.249260336454701	0.0422242818451784	5.90324632088833	3.5641750260978e-09	1.76655445296895e-07	GJA1
ENSG00000167741	37.6844445218098	0.364492712155906	0.0618161560408545	5.89639886237849	3.71520295643153e-09	1.83521018767027e-07	GGT6
ENSG00000083857	5050.56407679436	0.217193654340641	0.0369220631566987	5.88248964904433	4.0414062017636e-09	1.97638234620246e-07	FAT1
ENSG00000124225	185.747107022354	0.352885656741753	0.0600529469015245	5.87624213213747	4.19684336050222e-09	2.03207554263789e-07	PMEPA1
ENSG00000244509	167.920620069723	0.20465559980455	0.0348269209226765	5.87636214694176	4.19380331977606e-09	2.03207554263789e-07	APOBEC3C
ENSG00000065357	302.820618949099	0.221766550772783	0.0377453505180089	5.87533425254522	4.21991002957377e-09	2.0365230277591e-07	DGKA
ENSG00000064547	41.4783799502456	0.28267158496084	0.0481792580006185	5.86708049669863	4.4353537728689e-09	2.11957899679999e-07	LPAR2
ENSG00000113758	122.19580805049	0.29376058747356	0.0500934712326168	5.86424897786454	4.51170067811403e-09	2.14906365742243e-07	DBN1
ENSG00000155099	83.906744989947	0.232319762761665	0.0396641054493551	5.85717893116994	4.70795806461823e-09	2.22091487993615e-07	PIP4P2
ENSG00000132639	114.273732895244	0.315016332234443	0.0537817028550004	5.8573142074685	4.70412612965963e-09	2.22091487993615e-07	SNAP25
ENSG00000005884	275.81437274203	0.322388935617422	0.0550580497300575	5.85543689248081	4.75757655743114e-09	2.2371283869895e-07	ITGA3
ENSG00000169604	734.068031023799	0.289311771451489	0.0494277609562798	5.85322429853526	4.82133193081994e-09	2.25986456092841e-07	ANTXR1
ENSG00000185274	24.386134277336	0.39835376048135	0.0681260207331092	5.84730703767276	4.99594847838995e-09	2.32684317861775e-07	GALNT17
ENSG00000147889	17.699461215071	0.461650847228977	0.0789716066687096	5.84578263888728	5.04192057042252e-09	2.34082331293256e-07	CDKN2A
ENSG00000042493	206.004845016649	0.291249141837073	0.0498478974236458	5.84275680399944	5.13439478954937e-09	2.37623678099302e-07	CAPG
ENSG00000111371	710.625331284225	0.205867870021823	0.0352462036773899	5.84085230585799	5.19344320999172e-09	2.39600645703737e-07	SLC38A1
ENSG00000133134	19.8739265160668	0.378054981034864	0.0648473082342516	5.82992557947347	5.54521005891899e-09	2.55027513399375e-07	BEX2
ENSG00000178878	135.858441646391	0.232262022386611	0.0399012934957725	5.82091461298665	5.85264656914411e-09	2.67489650516864e-07	APOLD1
ENSG00000107317	527.541320870778	0.412094358398206	0.0714127485054388	5.77059932606881	7.89900890968577e-09	3.51170787012121e-07	PTGDS
ENSG00000133083	60.2311165227	0.410614788681294	0.0711797547619318	5.7687019301294	7.98844528932596e-09	3.54073960240789e-07	DCLK1
ENSG00000095970	57.4213138781969	0.388957479242459	0.0674389401912671	5.76755029274358	8.04320866220698e-09	3.54790795649087e-07	TREM2
ENSG00000101443	25.6141800404297	0.51930536361442	0.0901017058191109	5.76354641561373	8.23645877713698e-09	3.60707721550378e-07	WFDC2
ENSG00000172379	109.237394786691	0.228738203363179	0.039727174330518	5.75772647357566	8.52543490620333e-09	3.70049276653577e-07	ARNT2
ENSG00000157765	112.80380604421	0.32663846038816	0.0567642252453556	5.75430139275768	8.70008195245238e-09	3.76515936060262e-07	SLC34A2
ENSG00000205336	156.233525532325	0.27096606130096	0.0472036591053686	5.74036137105614	9.4474731804134e-09	4.02918252993736e-07	ADGRG1
ENSG00000198832	162.251935327345	0.239466708664823	0.0417413717055421	5.73691517265179	9.64165159315293e-09	4.10007740646802e-07	SELENOM
ENSG00000021300	68.3255255855782	0.286610028397011	0.0500382053861328	5.72782389346921	1.01727087162891e-08	4.3009743393855e-07	PLEKHB1
ENSG00000103490	95.3168576150892	0.245637534038803	0.0428846990555679	5.72785957342309	1.01705699636923e-08	4.3009743393855e-07	PYCARD
ENSG00000118946	159.112270606825	0.277385574465725	0.0484422446873428	5.72610902438635	1.02760195979482e-08	4.33216906670972e-07	PCDH17
ENSG00000132965	93.198128135765	0.254315408333479	0.0444567134548987	5.72051752299417	1.06200074266374e-08	4.46435899587957e-07	ALOX5AP
ENSG00000171812	43.7668546356044	0.268128081902491	0.0469443130302827	5.71162010038421	1.11905679586689e-08	4.62469922596145e-07	COL8A2
ENSG00000153822	110.493560701172	0.340652414175807	0.0597389087500928	5.70235414913364	1.18164005590665e-08	4.85597794403542e-07	KCNJ16
ENSG00000120057	282.714477351868	0.340334478303425	0.0597147580697453	5.69933613238328	1.20274872042704e-08	4.92891801044275e-07	SFRP5
ENSG00000168542	10118.6674814721	0.22100611395515	0.0388302750591072	5.69159280017296	1.25859720001088e-08	5.11492507516885e-07	COL3A1
ENSG00000110848	65.1951695499352	0.344828377798394	0.0607343976547704	5.67764547132723	1.36561378727685e-08	5.47402182326194e-07	CD69
ENSG00000137269	65.4275860780545	0.336827945889774	0.0595237164955481	5.65871833481645	1.52507610153342e-08	6.0146213670959e-07	LRRC1
ENSG00000115165	172.403293424873	0.214478743901122	0.0379362664766666	5.65365977785507	1.57066965668337e-08	6.17782695260099e-07	CYTIP
ENSG00000171291	162.925934295272	0.264818108150618	0.046889274854817	5.64773306839513	1.62577346270288e-08	6.36964904331579e-07	ZNF439
ENSG00000137821	50.7291127936556	0.291260030103615	0.0515791815425942	5.64685249732184	1.63411917464139e-08	6.37610702424569e-07	LRRC49
ENSG00000168461	392.308896477369	0.207580412224425	0.0367742774098574	5.64471763539758	1.65452565915856e-08	6.43860635159556e-07	RAB31
ENSG00000115252	229.530548697042	0.21301665107164	0.0377636932701427	5.64077908238011	1.69282444541754e-08	6.56322666334657e-07	PDE1A
ENSG00000167535	74.5471575444878	0.240733773114844	0.0427463561671462	5.63167939212246	1.78463212121904e-08	6.8900889080012e-07	CACNB3
ENSG00000175832	45.0230814565796	0.299045970141418	0.0531059857205485	5.6311160801165	1.79047163739304e-08	6.89449065411897e-07	ETV4
ENSG00000131389	259.142563679371	0.244069926880852	0.0433608250609951	5.62881187194944	1.8145517449101e-08	6.9689237302555e-07	SLC6A6
ENSG00000091986	512.398828678564	0.392038440244538	0.0696686405520222	5.62718659555011	1.83172551067291e-08	7.01651304623557e-07	CCDC80
ENSG00000138795	47.3911783643133	0.345892562296417	0.0616131282696077	5.61394254780985	1.97767901754979e-08	7.51671732292047e-07	LEF1
ENSG00000136826	81.4543484229354	0.251917056804833	0.0449180976222799	5.60836433731511	2.04247706444774e-08	7.70313136568453e-07	KLF4
ENSG00000174059	282.013654109727	0.292806783056428	0.0522912203827931	5.59954005496453	2.14921271337158e-08	8.08489736355755e-07	CD34
ENSG00000179348	26.7571947023946	0.28231637629873	0.0504597377243873	5.59488394174285	2.20769399539367e-08	8.24149582860575e-07	GATA2
ENSG00000166147	1570.26265309538	0.233397199807132	0.0417202028827728	5.59434479412629	2.21456471550849e-08	8.24616216782362e-07	FBN1
ENSG00000166482	960.980498756361	0.277249028617972	0.0495796522344349	5.5919922008935	2.24478905905398e-08	8.33754437604582e-07	MFAP4
ENSG00000163814	95.1959660629005	0.219755666262976	0.0393104038736423	5.59026732387054	2.26720299463632e-08	8.39952907432055e-07	CDCP1
ENSG00000132698	31.7443761132091	0.386961538097625	0.0692346501610136	5.58913112433873	2.28208587017435e-08	8.43337073081307e-07	RAB25
ENSG00000259134	57.4843028608739	0.294931086824701	0.0528604690720623	5.57942621399433	2.4131328250742e-08	8.87295029490315e-07	LINC00924
ENSG00000143226	376.930859980765	0.251540414165403	0.0450897034408957	5.5786664131674	2.42369534925021e-08	8.88950861721247e-07	FCGR2A
ENSG00000164125	462.096415866076	0.242251882044527	0.043428782855787	5.5781411799858	2.4310232004327e-08	8.89414996846589e-07	GASK1B
ENSG00000180611	32.6717097536104	0.289839125839015	0.0519843394799348	5.57550848464446	2.46807876922208e-08	9.0072596077754e-07	MB21D2
ENSG00000067798	628.083733307326	0.245670964776279	0.0440830077106889	5.57291749212273	2.50508230976207e-08	9.11961850285838e-07	NAV3
ENSG00000165617	139.347774139369	0.231024866075809	0.0415501252480551	5.56014848803909	2.69545220772601e-08	9.74014269447003e-07	DACT1
ENSG00000050165	365.08418243693	0.275040698848915	0.0494709354178208	5.55964217223669	2.70328310408375e-08	9.74443892383604e-07	DKK3
ENSG00000178498	118.251138246208	0.210271137299063	0.0378287614770144	5.55849911784262	2.72104333560401e-08	9.76049554441235e-07	DTX3
ENSG00000184916	76.1335599796406	0.33202119870474	0.0597399831769466	5.55777188154391	2.73240166238368e-08	9.77733287532464e-07	JAG2
ENSG00000163435	607.546283481174	0.222366420344851	0.0400338893320164	5.55445458972724	2.78479894208824e-08	9.94058035994564e-07	ELF3
ENSG00000197905	39.11360529521	0.239602490430891	0.0431501934392615	5.55275588203695	2.81200651093906e-08	1.00133367771813e-06	TEAD4
ENSG00000150782	221.376155397766	0.217804930859072	0.0392710123634037	5.54620107176159	2.91943079059915e-08	1.03207154527422e-06	IL18
ENSG00000089472	171.606124925624	0.213744609200366	0.038556187719591	5.54371741197221	2.96116594203369e-08	1.04065089327139e-06	HEPH
ENSG00000074181	217.808123853166	0.315210766987365	0.0568579799884595	5.54382633803282	2.95932348479776e-08	1.04065089327139e-06	NOTCH3
ENSG00000185215	1459.71857532233	0.208428480269592	0.0376569622645801	5.53492548881562	3.11360690690768e-08	1.08761254598197e-06	TNFAIP2
ENSG00000122861	79.9043199534213	0.313353933306564	0.0566457623456539	5.5318159793573	3.16932308006338e-08	1.10444510469382e-06	PLAU
ENSG00000178726	162.370170163369	0.245544428707062	0.0445501061306415	5.51164632441082	3.55492709867932e-08	1.21289152243545e-06	THBD
ENSG00000183853	335.89059829332	0.238845896408745	0.043352744851161	5.50936041601872	3.60139842942995e-08	1.22305824903164e-06	KIRREL1
ENSG00000162444	83.0115935711044	0.26596803490878	0.0486530028039105	5.46663144268256	4.58668337563622e-08	1.52587827219862e-06	RBP7
ENSG00000108821	2891.12393418582	0.30262358559517	0.0553674369506484	5.46573224736613	4.6099975932932e-08	1.53016458577386e-06	COL1A1
ENSG00000243244	203.460253194925	0.210797533298532	0.0385743121140585	5.46471269987227	4.63657127174437e-08	1.535510996112e-06	STON1
ENSG00000198075	108.854654648111	0.254550733252796	0.0466379457616392	5.45801769558577	4.81479683114449e-08	1.59094334030903e-06	SULT1C4
ENSG00000070882	200.185732495479	0.202538534523371	0.0371183086001185	5.4565669116379	4.85428402195208e-08	1.60038653676537e-06	OSBPL3
ENSG00000003249	123.623894096089	0.217937375341585	0.0399587009800347	5.45406557261402	4.92310340504506e-08	1.61943609989722e-06	DBNDD1
ENSG00000134873	183.400729505842	0.327819612027588	0.0601251106292727	5.45229120739422	4.97249393086712e-08	1.62838076919088e-06	CLDN10
ENSG00000169413	120.970668804254	0.231185512339059	0.0424282326401753	5.44886029780437	5.06936112105813e-08	1.65640527855331e-06	RNASE6
ENSG00000177990	45.0198557179217	0.399240293803451	0.0733143114141392	5.44559835730046	5.1631522891126e-08	1.68330238296824e-06	DPY19L2
ENSG00000261115	25.9102281951797	0.494342878548445	0.0908723815910391	5.43996833683945	5.3290041506882e-08	1.72968628085722e-06	TMEM178B
ENSG00000081320	504.063381380327	0.201956343776659	0.0371749825278465	5.43258745650736	5.55427161703314e-08	1.7988238166334e-06	STK17B
ENSG00000163121	44.8780919850774	0.252727446993489	0.0465306562788092	5.43141806294671	5.59079852943342e-08	1.80666531333299e-06	NEURL3
ENSG00000166963	68.2912755061019	0.345135391197957	0.0635840711532977	5.42801656040323	5.69837536463752e-08	1.83738164779334e-06	MAP1A
ENSG00000186198	23.0916188083683	0.532119950235013	0.0980734957681998	5.42572635009052	5.77193322895866e-08	1.85701825443098e-06	SLC51B
ENSG00000172348	235.734531141404	0.283506035437401	0.0522930474540145	5.42148620591888	5.91055586876161e-08	1.89331364957645e-06	RCAN2
ENSG00000076706	432.781883155557	0.32270211554155	0.0595193622129191	5.42180062997224	5.90016665513311e-08	1.89331364957645e-06	MCAM
ENSG00000158859	327.013974634031	0.29477530377994	0.0544341826948101	5.41526094793455	6.11993862740974e-08	1.95611371683504e-06	ADAMTS4
ENSG00000169908	798.721616642724	0.201334365379489	0.0372049691624442	5.41149125807427	6.2502046213438e-08	1.99340765216815e-06	TM4SF1
ENSG00000163531	635.510569612609	0.250462339597786	0.0463252613931537	5.4066039147013	6.42309685910151e-08	2.04410529327285e-06	NFASC
ENSG00000064199	62.2587972182604	0.268877539726941	0.0497678079081246	5.40263979927167	6.56672417906311e-08	2.08078640239816e-06	SPA17
ENSG00000104415	74.7400029672526	0.267027331307443	0.0494625178560133	5.39857942704751	6.71706296096175e-08	2.11755210908199e-06	CCN4
ENSG00000070404	252.847424526069	0.244546982624007	0.0453004088761168	5.39833941218434	6.72605332173819e-08	2.11755210908199e-06	FSTL3
ENSG00000058085	105.903713049503	0.438570127498865	0.0812907091070031	5.39508305828129	6.8491861742244e-08	2.14710278551381e-06	LAMC2
ENSG00000151746	146.113456915573	0.237850015411001	0.0441245787158762	5.39042008633209	7.02931694191732e-08	2.1895352198486e-06	BICD1
ENSG00000136235	1411.17270807991	0.253832748763345	0.0471153911201601	5.38746984220054	7.14564607994578e-08	2.22105452624755e-06	GPNMB
ENSG00000135063	22.2586046478619	0.368165882841756	0.0683457416857003	5.38681523912391	7.17170893956998e-08	2.22444274529453e-06	ENTREP1
ENSG00000083307	93.4610197592959	0.313152429491777	0.0582081224610777	5.37987511452846	7.45375280930144e-08	2.29253684413546e-06	GRHL2
ENSG00000156510	293.758735629911	0.47817140674751	0.0889834041762611	5.37371447152474	7.71309634102574e-08	2.3673396740416e-06	HKDC1
ENSG00000135596	257.143386004957	0.230035067513101	0.0428167575337748	5.37254759031308	7.76319313399381e-08	2.37278763476715e-06	MICAL1
ENSG00000117122	33.3900538843805	0.431372929512068	0.0804104301257615	5.36463900065455	8.11112768034258e-08	2.46884552278643e-06	MFAP2
ENSG00000157368	54.5599863997484	0.251581495127959	0.0469688448405654	5.35634836202479	8.4920706086673e-08	2.56880758556202e-06	IL34
ENSG00000166592	33.0203593563361	0.37264076386477	0.0695949807330394	5.35442010242361	8.58312357431572e-08	2.59100835306144e-06	RRAD
ENSG00000172687	59.6434630417076	0.212440111377334	0.0397705869390417	5.34163882728086	9.21100347009973e-08	2.76348940510906e-06	ZNF738
ENSG00000227039	51.0140951369914	0.333734819514743	0.0624755255549572	5.34184893284602	9.20033139614946e-08	2.76348940510906e-06	ITGB2-AS1
ENSG00000166448	32.4488740046972	0.439481662902493	0.0823054740958679	5.33964074358642	9.31309460350803e-08	2.77708152292818e-06	TMEM130
ENSG00000235531	120.608771741777	0.217792844755477	0.0408258932910766	5.33467432549921	9.57161930269585e-08	2.82671537136335e-06	MSC-AS1
ENSG00000109089	53.4380285419131	0.214424036668926	0.0401953631847972	5.33454656655587	9.57836055061319e-08	2.82671537136335e-06	CDR2L
ENSG00000115295	252.12780832189	0.238965594917226	0.0449774249309647	5.31301192284822	1.07827980149036e-07	3.13256296389407e-06	CLIP4
ENSG00000173391	59.864198099324	0.351092001637089	0.0661738197511078	5.30560277399146	1.12301272592801e-07	3.23053327491957e-06	OLR1
ENSG00000250073	23.4353090768409	0.330892800306215	0.062437111724723	5.29961734561134	1.16045633211277e-07	3.33171327757857e-06	ESAM-AS1
ENSG00000168685	506.424681308583	0.243778455133559	0.0460098151468784	5.29840109888158	1.1682112426807e-07	3.34090197687497e-06	IL7R
ENSG00000154188	113.456537174505	0.256836208089968	0.0485525011808012	5.28986564736498	1.22406241480381e-07	3.47354345988137e-06	ANGPT1
ENSG00000181264	97.8502497256775	0.233312669531907	0.0442234171167774	5.27577208508823	1.32198307036119e-07	3.72977185101326e-06	TLCD5
ENSG00000204291	121.38201831889	0.401837863091788	0.0762354581752919	5.27101000911968	1.35675069970346e-07	3.81319722516274e-06	COL15A1
ENSG00000054598	24.610272735945	0.316924181626375	0.0601674606836102	5.26736840853094	1.38393297004101e-07	3.88215690314944e-06	FOXC1
ENSG00000102359	194.753779572315	0.202113187873068	0.0384136661737171	5.26149175553973	1.42891297581969e-07	3.97987339644352e-06	SRPX2
ENSG00000147257	144.934976384931	0.455564520226322	0.0865925674874513	5.26101181019192	1.43264830650942e-07	3.97987339644352e-06	GPC3
ENSG00000159640	101.076368806935	0.21373217498539	0.0406259887158337	5.2609716524164	1.43296127527188e-07	3.97987339644352e-06	ACE
ENSG00000196189	77.3311825773477	0.207553402088245	0.0394843024232636	5.25660552042468	1.4673859729014e-07	4.06189049215782e-06	SEMA4A
ENSG00000148288	48.8246765810568	0.200807363343076	0.0382348488670235	5.25194604643167	1.50500552538653e-07	4.15818004951899e-06	GBGT1
ENSG00000134780	32.551007775027	0.254450921123279	0.0484550374600336	5.25127900960048	1.51046677539833e-07	4.16542444771971e-06	DAGLA
ENSG00000155265	23.6026988788516	0.354290523993468	0.0675989957093674	5.24106194590067	1.59655103227052e-07	4.38632962442712e-06	GOLGA7B
ENSG00000130513	66.4285776028326	0.31632401913737	0.0604017713546282	5.23699904892163	1.63208533390176e-07	4.45890576046047e-06	GDF15
ENSG00000177054	138.893593434453	0.205496476073639	0.0392610897355128	5.23410016018382	1.65790538036389e-07	4.52102785043096e-06	ZDHHC13
ENSG00000189171	389.65617004651	0.21983665169371	0.0420236911804551	5.23125516865482	1.68362915160577e-07	4.55729211867312e-06	S100A13
ENSG00000164181	89.0387576771583	0.276282833625556	0.0529272391392154	5.22004998029171	1.78874850719783e-07	4.78009642060098e-06	ELOVL7
ENSG00000135324	14.7110664131304	0.489437283676791	0.09389961853569	5.21234581470384	1.86467533078377e-07	4.955915177161e-06	MRAP2
ENSG00000165359	169.651615406608	0.236768384361758	0.0454565308389312	5.20867694898921	1.90191919003412e-07	5.02757773639471e-06	INTS6L
ENSG00000151012	32.9200632980052	0.412250104393766	0.0793332478116443	5.19643548909714	2.03146052054275e-07	5.32206380301476e-06	SLC7A11
ENSG00000188290	33.7962231803038	0.278078964303712	0.0535354086394294	5.19429983577083	2.05491729333046e-07	5.37392007316419e-06	HES4
ENSG00000111424	37.9770914548274	0.246467849379059	0.0475161916121036	5.18702869520959	2.13675817166559e-07	5.56736401218522e-06	VDR
ENSG00000173846	80.4812722403357	0.200154443447538	0.0386241252660537	5.18210942173624	2.19390438234983e-07	5.68670869142302e-06	PLK3
ENSG00000174938	30.4053660240041	0.415920698318806	0.0803574534853205	5.17588201565876	2.2683677713332e-07	5.83846027600515e-06	SEZ6L2
ENSG00000105290	11.2530938179283	0.427774872443694	0.0827490076397241	5.16954685796544	2.34662293007424e-07	6.01875961662924e-06	APLP1
ENSG00000237515	1622.32879673306	0.408753581458087	0.079212882718996	5.1601907092325	2.46698409326566e-07	6.29445628387835e-06	SHISA9
ENSG00000186854	148.94651653578	0.284170581786815	0.0550931882710422	5.15799848774008	2.49603635391473e-07	6.35752592852135e-06	TRABD2A
ENSG00000189143	67.0390005158655	0.298939348970893	0.0579825780397375	5.15567536107172	2.5271840568729e-07	6.42470870995561e-06	CLDN4
ENSG00000198780	188.195187230439	0.223657728883853	0.0434006479767915	5.15332695040529	2.55905223237924e-07	6.46193722912837e-06	FAM169A
ENSG00000167767	20.1324334767941	0.402463004055181	0.078152695612156	5.14970086319814	2.60902232535546e-07	6.5655174160017e-06	KRT80
ENSG00000183856	29.5328334401643	0.409170827048244	0.0794702950223896	5.14872666488737	2.62260729110639e-07	6.58237448981826e-06	IQGAP3
ENSG00000170390	89.4522381493834	0.242771221180238	0.0471703352022233	5.14669272837381	2.65119063645447e-07	6.61884099370892e-06	DCLK2
ENSG00000176170	47.2539297077418	0.297847641439798	0.0578947800756552	5.14463723759861	2.6803824807244e-07	6.67638223679247e-06	SPHK1
ENSG00000116741	181.725316913136	0.241078759309677	0.0469706392822497	5.13254158328608	2.85855545402872e-07	7.07215296223531e-06	RGS2
ENSG00000139174	114.219903372077	0.201564803034175	0.0392889841059653	5.1303134357086	2.89260122939079e-07	7.13314582522479e-06	PRICKLE1
ENSG00000175505	22.4235965652916	0.302626292411389	0.059036984873398	5.12604586871022	2.95890548604555e-07	7.28357422580106e-06	CLCF1
ENSG00000081052	394.519513273719	0.213197998318799	0.0416257229105536	5.12178488231722	3.02657052915853e-07	7.43765766051671e-06	COL4A4
ENSG00000105472	134.517096203533	0.211180125830953	0.0412983468169506	5.1135249255129	3.16202010109105e-07	7.73166615051779e-06	CLEC11A
ENSG00000158352	235.962214912374	0.205053554516432	0.0401088000341118	5.11243304068029	3.18035734015288e-07	7.75602937540369e-06	SHROOM4
ENSG00000147883	55.0705078902292	0.257650259351701	0.0504064318383132	5.11145601771925	3.19685257822333e-07	7.7779476243971e-06	CDKN2B
ENSG00000129682	50.8294924805818	0.224144621854825	0.0439069787583154	5.10498850509898	3.30814623711861e-07	8.02211792475489e-06	FGF13
ENSG00000167191	297.330398062622	0.20573957744031	0.0403094037995775	5.10400943817646	3.3253167774272e-07	8.04339570218988e-06	GPRC5B
ENSG00000162576	311.361577219358	0.206235410625339	0.0404199917724949	5.10231203870948	3.35528926553819e-07	8.09629092347217e-06	MXRA8
ENSG00000147113	196.137253313237	0.309055154040538	0.0605792051758579	5.10167066641712	3.36668229428793e-07	8.11044268300463e-06	DIPK2B
ENSG00000163600	17.0728603573379	0.382667318081481	0.0752553041852545	5.08492155103746	3.67778049963297e-07	8.77345003416508e-06	ICOS
ENSG00000143494	72.1851572002178	0.247282672690155	0.048662849768205	5.08154935167243	3.74368718627064e-07	8.91617446587282e-06	VASH2
ENSG00000132359	116.538930159303	0.2031173710498	0.0399984274503861	5.07813391668325	3.8116000658723e-07	9.0048284325946e-06	RAP1GAP2
ENSG00000104723	302.394636246007	0.214670272813299	0.0422961510192995	5.07540917175529	3.86663026585111e-07	9.10551085558614e-06	TUSC3
ENSG00000183160	59.2923076566458	0.321975861787917	0.0634621901818167	5.07350693169379	3.90550241142403e-07	9.18231183942339e-06	TMEM119
ENSG00000183578	52.3510263794478	0.200976524699204	0.0396382596671392	5.07026611124951	3.97259846284115e-07	9.31022237193971e-06	TNFAIP8L3
ENSG00000119888	197.545700894331	0.350533373635828	0.0693843449923608	5.05205278906101	4.37086852540951e-07	1.01624424938642e-05	EPCAM
ENSG00000148908	99.3177419672773	0.226347582586821	0.0448094605752525	5.05133468872484	4.38733545386714e-07	1.01845883613425e-05	RGS10
ENSG00000165238	116.828460499518	0.303424939769755	0.0601939359550136	5.04078915850464	4.6361603133373e-07	1.07451987293794e-05	WNK2
ENSG00000137731	387.04213268585	0.305615682158031	0.0606512224382123	5.03890391441612	4.68205450926113e-07	1.08003807712846e-05	FXYD2
ENSG00000023171	194.411349880595	0.24399630725191	0.0484609786745729	5.03490259432034	4.78091875852432e-07	1.09766602670282e-05	GRAMD1B
ENSG00000143476	50.5401652097454	0.294089483511658	0.058507913316782	5.02649072304726	4.99536637225815e-07	1.14332324566926e-05	DTL
ENSG00000162944	163.904004610626	0.20072766375689	0.0399710770714469	5.02182273942972	5.11834100337125e-07	1.16782551882519e-05	RFTN2
ENSG00000139880	18.5045408226712	0.290379561527535	0.0579102069051296	5.01430709793948	5.32249198479205e-07	1.20876594286198e-05	CDH24
ENSG00000078401	69.3348645734794	0.207551956980138	0.0413966065024238	5.01374326342393	5.33812032395405e-07	1.2104414725306e-05	EDN1
ENSG00000132688	302.077303082992	0.23666296373086	0.0472867068961029	5.00485187625456	5.59050026707481e-07	1.2637631651503e-05	NES
ENSG00000163040	15.4382575116553	0.318603533507664	0.0636878536196571	5.00257922665065	5.65683218437017e-07	1.27574497218483e-05	CCDC74A
ENSG00000179431	29.788877223917	0.281783515980243	0.0563292050008836	5.00244084708498	5.66089548696289e-07	1.27574497218483e-05	FJX1
ENSG00000090104	105.634299026997	0.384787799453098	0.0769328733759027	5.00160441912759	5.68551587548361e-07	1.27932827314755e-05	RGS1
ENSG00000057657	126.665673411295	0.209091372152208	0.0418172794177342	5.00011897147796	5.7294949451912e-07	1.28433318593855e-05	PRDM1
ENSG00000164114	83.7633099940328	0.25585408207461	0.0512121831771544	4.99596123815994	5.85434196877219e-07	1.30530472680633e-05	MAP9
ENSG00000131386	120.98581166667	0.243715113690841	0.0487856862697241	4.99562745399131	5.8644776616132e-07	1.30558045179859e-05	GALNT15
ENSG00000111674	79.3887156451602	0.229759519543676	0.0460501612423209	4.98933148864902	6.05886002869237e-07	1.34477360788118e-05	ENO2
ENSG00000188766	6.4299096804371	0.446301558796224	0.0895337511530863	4.9847298147168	6.20484565027092e-07	1.36889158699436e-05	SPRED3
ENSG00000134253	62.1821951048113	0.207166319422785	0.0416070921873376	4.97911073645835	6.38770887326055e-07	1.40500864886965e-05	TRIM45
ENSG00000133216	53.6631648989511	0.225757270153225	0.0454207397154754	4.97035652804014	6.68298983601045e-07	1.46119439469612e-05	EPHB2
ENSG00000149418	386.117490671349	0.20025926847753	0.0403433240701128	4.96387625693657	6.90999787627118e-07	1.50187524211518e-05	ST14
ENSG00000099256	49.9731723845385	0.211469468049508	0.0426316873494464	4.96038231647085	7.03545737128419e-07	1.52237750876269e-05	PRTFDC1
ENSG00000060138	662.598981761899	0.208864868877467	0.0421119737944133	4.95975016267643	7.05838983582126e-07	1.52509038705941e-05	YBX3
ENSG00000123500	360.389547768218	0.348332375146564	0.0703850815045493	4.94895179064402	7.46142236536747e-07	1.59483021615589e-05	COL10A1
ENSG00000105855	216.284919508763	0.287371342575266	0.058160632900174	4.94099407529671	7.7725270514505e-07	1.64784312676055e-05	ITGB8
ENSG00000181634	62.6105514777878	0.226690435738766	0.0458951957520171	4.93930643555002	7.84009243376511e-07	1.65976906343099e-05	TNFSF15
ENSG00000197959	132.920282331876	0.250234073110615	0.0506736194004698	4.93815275228387	7.88660582519884e-07	1.66721028907049e-05	DNM3
ENSG00000180914	47.3839321666356	0.313002621503732	0.0634198449078486	4.93540502911252	7.99845948118302e-07	1.68372717920502e-05	OXTR
ENSG00000140379	29.6019839456217	0.292715812212351	0.0595095221633158	4.91880629471419	8.70735832408256e-07	1.81456894847465e-05	BCL2A1
ENSG00000168621	39.6363675081377	0.374246341222039	0.076316985455097	4.90384072418893	9.39807036593941e-07	1.93922771221796e-05	GDNF
ENSG00000112562	139.2405903481	0.445591063676484	0.0908708731030299	4.90356313811655	9.41136730462044e-07	1.93924395682706e-05	SMOC2
ENSG00000133985	154.185690416362	0.252237147221286	0.0515707263230876	4.89109161738453	1.00278271744355e-06	2.05472419659418e-05	TTC9
ENSG00000153234	68.971242815208	0.245097634952788	0.0502684400001274	4.87577563481515	1.08381741409923e-06	2.21150003925588e-05	NR4A2
ENSG00000148346	103.903999915785	0.385983963083957	0.0792466287148381	4.87066729958805	1.11221981751636e-06	2.26315907666886e-05	LCN2
ENSG00000019102	57.1695229522983	0.292854126520175	0.0601529012615642	4.86849545704788	1.12451107423006e-06	2.28500027285723e-05	VSIG2
ENSG00000175643	41.5538457812212	0.273825335293591	0.0562923525427344	4.8643434307656	1.14837368597075e-06	2.33026145876582e-05	RMI2
ENSG00000174123	65.3403872215159	0.25732270197683	0.0529348329985131	4.86112239145172	1.16722056607545e-06	2.3587180337318e-05	TLR10
ENSG00000143061	141.568158406425	0.333962907587293	0.0687302000428814	4.85904169315571	1.17955294348211e-06	2.37383007322717e-05	IGSF3
ENSG00000151882	151.764712658993	0.219588544061569	0.0452978141453714	4.84766314235071	1.24924289273216e-06	2.49355679990115e-05	CCL28
ENSG00000049089	24.5425357171311	0.321845644844551	0.0664058958099109	4.84664261989395	1.25568328444763e-06	2.4996105110083e-05	COL9A2
ENSG00000135373	248.534426515551	0.254830882752408	0.0526576833195966	4.83938651850208	1.30240532871774e-06	2.5856006194341e-05	EHF
ENSG00000182240	377.249150766989	0.241973179781438	0.0502036909545728	4.81982848632364	1.43681692905756e-06	2.81435796611529e-05	BACE2
ENSG00000134533	107.633196037894	0.205546152097335	0.0426819568728266	4.81576214300042	1.46639114238267e-06	2.86082771940108e-05	RERG
ENSG00000150337	38.2583698919715	0.321144702662008	0.0667544968887532	4.81083249263638	1.50302944387455e-06	2.92452851075379e-05	FCGR1A
ENSG00000108551	87.7602728814653	0.339569751404279	0.0706787260943996	4.8044124472581	1.552065970455e-06	3.00400525759173e-05	RASD1
ENSG00000223953	62.9832337405733	0.241701868865955	0.0503111726563044	4.8041390431727	1.5541880194822e-06	3.00414920076724e-05	C1QTNF5
ENSG00000164736	36.7251284427957	0.250221424892823	0.0521033768751549	4.80240322028224	1.56772596854095e-06	3.01980523578388e-05	SOX17
ENSG00000138944	31.3389103094722	0.248196629385207	0.0518093955391275	4.79057180271026	1.66306695824014e-06	3.17693428962774e-05	SHISAL1
ENSG00000163485	15.7998334979282	0.320826512888994	0.0670998909686453	4.78132688827931	1.74141925268229e-06	3.30509209005199e-05	ADORA1
ENSG00000196924	2588.78702095235	0.209862147997321	0.0439610478978778	4.77382041676609	1.80763583766939e-06	3.4217099695901e-05	FLNA
ENSG00000072952	143.102298328504	0.288061643038469	0.0603450823055685	4.77357279222547	1.80986090682429e-06	3.4217099695901e-05	IRAG1
ENSG00000104368	318.563471243622	0.223287594605949	0.0468498625290462	4.76602454206806	1.87896382410618e-06	3.52961309391316e-05	PLAT
ENSG00000235162	77.493526559188	0.262784414148176	0.055160087137253	4.7640318894765	1.89762495053457e-06	3.56010941806812e-05	C12orf75
ENSG00000100351	82.0326758890703	0.222427823398296	0.0466938312149429	4.76353765820601	1.90228089614107e-06	3.56428646580915e-05	GRAP2
ENSG00000144476	111.123822470071	0.273463602384338	0.0574531069942747	4.75977047527803	1.93813237378767e-06	3.62220892431069e-05	ACKR3
ENSG00000148541	109.936954307444	0.205651456882775	0.0433272874569315	4.74646507901512	2.07002443318646e-06	3.80568025805496e-05	FAM13C
ENSG00000154080	622.697603017931	0.200759868344466	0.0423153803306355	4.74437111933789	2.09155090714691e-06	3.83564291984404e-05	CHST9
ENSG00000138772	130.159139381454	0.268776726612115	0.0566614113937832	4.74355862306679	2.09996135304902e-06	3.84382254515065e-05	ANXA3
ENSG00000140835	231.019769958415	0.285594149500366	0.0602083073219196	4.74343429011152	2.10125123114363e-06	3.84382254515065e-05	CHST4
ENSG00000101412	49.9839620715992	0.276367551486783	0.0583908521557825	4.73306247953797	2.21157375140061e-06	4.01063022333726e-05	E2F1
ENSG00000112379	87.8617054752018	0.24344309677431	0.0515975058856726	4.71811752517108	2.38036977369636e-06	4.28495766256433e-05	ARFGEF3
ENSG00000163362	52.0876102632119	0.31910378270117	0.0676511386221563	4.71690187630724	2.39463107411615e-06	4.30533059308786e-05	INAVA
ENSG00000182963	166.315546686915	0.238709687472083	0.0506897428007423	4.70923059149133	2.48653637144932e-06	4.44335872174579e-05	GJC1
ENSG00000198074	1709.9553342201	0.623830905432945	0.132661847543952	4.70241382117239	2.57103747766616e-06	4.56654852722036e-05	AKR1B10
ENSG00000122862	802.851936200616	0.21501366622006	0.0457447347935369	4.70029320730566	2.59788212195064e-06	4.60308316559635e-05	SRGN
ENSG00000169247	71.0177796324383	0.259953321514749	0.0553098836792383	4.69994337761241	2.60233635324765e-06	4.60541334601885e-05	SH3TC2
ENSG00000086991	37.5573054752796	0.337226372431106	0.0717979176865864	4.69688235114523	2.64162501678632e-06	4.65420192396625e-05	NOX4
ENSG00000109610	134.055714985879	0.384244894352129	0.0818999196591343	4.69163945399884	2.71024438455298e-06	4.75621954136086e-05	SOD3
ENSG00000094804	72.3883518140353	0.259243067574745	0.0553239014556176	4.68591441951572	2.78712715918775e-06	4.87946808501713e-05	CDC6
ENSG00000163909	184.462764738748	0.20888001614061	0.044605329269244	4.6828488784329	2.82915094467789e-06	4.94713629432292e-05	HEYL
ENSG00000176597	122.558228318266	0.251352219240572	0.0536785313720989	4.68254650072673	2.83332885876048e-06	4.94854377224703e-05	B3GNT5
ENSG00000110492	99.8527952399188	0.224393869748728	0.0479409630314137	4.68062916470184	2.85995855058169e-06	4.97607259608588e-05	MDK
ENSG00000065911	152.2275246994	0.212517321707539	0.0455297665782393	4.66765673710065	3.0465432649022e-06	5.2492802719276e-05	MTHFD2
ENSG00000160183	68.2291540906253	0.300937351471605	0.0645188581759634	4.66433163852425	3.09621704421343e-06	5.32078406392096e-05	TMPRSS3
ENSG00000134627	60.64243099777	0.236488791872203	0.0507140047235141	4.66318511349099	3.11352445717394e-06	5.34251664458466e-05	PIWIL4
ENSG00000163082	59.853663326479	0.227823762263029	0.0489990581046084	4.64955391135574	3.32653725335613e-06	5.66824948246083e-05	SGPP2
ENSG00000011201	58.4480233773402	0.304180477667273	0.0655732858383515	4.63878656953574	3.50460740755419e-06	5.93719344991079e-05	ANOS1
ENSG00000109625	43.4932064209787	0.343224501601287	0.0740565081910986	4.63462982504678	3.57576768082668e-06	6.04378889924059e-05	CPZ
ENSG00000255737	15.2627520990172	0.267772879087276	0.0578036859207248	4.63245336040533	3.61357759076858e-06	6.0936548085248e-05	AGAP2-AS1
ENSG00000140937	146.600785947613	0.280096170681508	0.0604924346210626	4.63026777540182	3.65193149965828e-06	6.15126142726598e-05	CDH11
ENSG00000143333	51.0547116191533	0.310247260308622	0.0671149838083833	4.62262288842078	3.78918200240313e-06	6.36053651684855e-05	RGS16
ENSG00000186074	42.3576511091239	0.242748787118536	0.0525164124840261	4.62234139074852	3.79432902086025e-06	6.36189726457608e-05	CD300LF
ENSG00000135740	14.5282871751214	0.323501271888186	0.0700524934834965	4.61798368339878	3.87486712783417e-06	6.489517766262e-05	SLC9A5
ENSG00000198203	283.94132635711	0.429927843393051	0.0933851762090491	4.60381251977967	4.14825928712802e-06	6.85422392342697e-05	SULT1C2
ENSG00000104413	48.9021968519468	0.324194068827998	0.0704202194375985	4.60370716560002	4.1503593964564e-06	6.85422392342697e-05	ESRP1
ENSG00000157551	358.215740922204	0.277752657477035	0.0603337161294115	4.60360599836542	4.15237700295713e-06	6.85422392342697e-05	KCNJ15
ENSG00000145911	12.161808042843	0.356726884650499	0.0775315050082295	4.60105713945104	4.20352086610837e-06	6.91799346565202e-05	N4BP3
ENSG00000150636	191.390358277593	0.201880112173887	0.0439104990465009	4.59753627395802	4.27516213971745e-06	7.01576104606204e-05	CCDC102B
ENSG00000171223	323.253407364847	0.284906845464822	0.0620263876096427	4.59331675508585	4.36256105002757e-06	7.13524338516773e-05	JUNB
ENSG00000167680	83.9961126068979	0.221687067743492	0.0483337198776453	4.58659230666879	4.50539255075409e-06	7.32800599912564e-05	SEMA6B
ENSG00000153956	180.528047555344	0.244775530525416	0.0533765686387388	4.5858236444927	4.52200187421551e-06	7.34687591324648e-05	CACNA2D1
ENSG00000159164	35.3131064571103	0.200584880127498	0.0438340295654402	4.57600823187023	4.73931903965503e-06	7.67445360163124e-05	SV2A
ENSG00000123219	67.0777268557509	0.260516364029093	0.0569852311818556	4.57164705005256	4.8390552123753e-06	7.81009670195358e-05	CENPK
ENSG00000008517	6796.54288282949	0.223089820661786	0.0488658409109784	4.56535314859722	4.98654170059073e-06	8.01287549719239e-05	IL32
ENSG00000116675	44.3140563525734	0.303362444418653	0.0664955257016987	4.56214822301801	5.06328809446551e-06	8.11841526053591e-05	DNAJC6
ENSG00000126878	110.23987304722	0.251752714057096	0.0551923880796372	4.56136657275713	5.08217665650595e-06	8.13092843267163e-05	AIF1L
ENSG00000091972	35.4619891936024	0.333420829279154	0.0731826528533301	4.55600905787582	5.21346891123053e-06	8.30475596054974e-05	CD200
ENSG00000143196	670.18275711385	0.293632795401417	0.0646824582878258	4.53960475798247	5.63597739948802e-06	8.91967901055974e-05	DPT
ENSG00000111341	618.296614976788	0.316473791718389	0.0697826220678664	4.53513757924724	5.75659485168502e-06	9.07142890108174e-05	MGP
ENSG00000102287	586.670588783746	0.244554483243836	0.0539994397041201	4.52883371723535	5.93101500495258e-06	9.28475523727905e-05	GABRE
ENSG00000172915	370.593459402837	0.212791617816962	0.0469961280064794	4.52785424764407	5.95856565928828e-06	9.29979965823599e-05	NBEA
ENSG00000122877	34.3423944357813	0.295015458484924	0.0651898804065978	4.52547936343608	6.02587616204534e-06	9.38488632413665e-05	EGR2
ENSG00000132470	124.339636302234	0.228181397354707	0.0504258861565191	4.52508452992666	6.03713709962099e-06	9.38730340282594e-05	ITGB4
ENSG00000135426	114.601942789482	0.216673235030356	0.0478923364741106	4.52417340606224	6.0631999203131e-06	9.41303767522894e-05	TESPA1
ENSG00000182667	25.5083996303915	0.400952046697772	0.0886474128873904	4.52299772365726	6.09698961598226e-06	9.42925735322672e-05	NTM
ENSG00000088882	14.0742971024561	0.450057259452859	0.0995558640240802	4.52065042943127	6.16499184279019e-06	9.52069424479736e-05	CPXM1
ENSG00000093009	25.0417622279171	0.317690850331512	0.0702901176069651	4.51970861832833	6.19248007263127e-06	9.55308886914546e-05	CDC45
ENSG00000165105	521.19773380322	0.220203680637179	0.0488396648464647	4.50870580970251	6.52242776527089e-06	9.98857387727446e-05	RASEF
ENSG00000137078	23.0836777556516	0.260108882260064	0.0577194099311401	4.50643696064074	6.59252589644568e-06	0.000100644066000785	SIT1
ENSG00000164379	19.1475411056043	0.29490625658045	0.065581893912484	4.49676334407159	6.89957098056427e-06	0.000104850366478618	FOXQ1
ENSG00000148344	24.7933714395121	0.274698023658082	0.0611773706263637	4.49019009554661	7.11596380730806e-06	0.000107450839360382	PTGES
ENSG00000139289	658.422441233441	0.201804288693346	0.0449464621497783	4.48988149547476	7.12628087367269e-06	0.000107450839360382	PHLDA1
ENSG00000163661	8.20778837959251	0.409067659269636	0.0914352552946513	4.47385046338429	7.68234776850497e-06	0.000114436382092921	PTX3
ENSG00000234899	275.184170073756	0.233760624198796	0.0523330790735634	4.46678522145055	7.94037758411912e-06	0.000117788958075441	SOX9-AS1
ENSG00000072832	121.577151009524	0.226434293890358	0.0507081221630159	4.46544427660759	7.99027676668802e-06	0.00011840944489301	CRMP1
ENSG00000135931	128.430078670233	0.21291834031231	0.0477085026253954	4.46290134033619	8.08572884265973e-06	0.000119512122951424	ARMC9
ENSG00000118849	152.714950139463	0.201865996072872	0.0452329209299923	4.46281141970255	8.08912399228163e-06	0.000119512122951424	RARRES1
ENSG00000116824	181.049985651874	0.203384183179839	0.045616170121238	4.4585984013846	8.24973227325835e-06	0.000121396010211608	CD2
ENSG00000242779	52.2134038715446	0.22068814813702	0.0495346198991843	4.45523047489165	8.38031177335857e-06	0.000123070624651595	ZNF702P
ENSG00000100170	189.059467591433	0.26132092014584	0.0588282612783433	4.44209831239804	8.90858369357707e-06	0.000129768406042895	SLC5A1
ENSG00000127152	90.1888073819588	0.208518532652377	0.0469720505216265	4.4392043850922	9.02920404794016e-06	0.000131155893650822	BCL11B
ENSG00000101680	90.4096910051662	0.293917233337114	0.0663078950352846	4.43261293667536	9.3097908991798e-06	0.00013439024365652	LAMA1
ENSG00000197415	90.575248133366	0.254443098838807	0.0574889013641209	4.42595166721356	9.60180230107427e-06	0.000137700920390089	VEPH1
ENSG00000092096	82.9143334469818	0.210294157522509	0.0475179420470155	4.4255737614739	9.61862822913534e-06	0.00013780751440395	SLC22A17
ENSG00000101276	18.4885092096801	0.375292195233336	0.0850486777041669	4.41267525097511	1.02101087689146e-05	0.000145007265971681	SLC52A3
ENSG00000178053	31.0389185194874	0.248323330219184	0.0563836762622996	4.40417061604802	1.06189347861062e-05	0.000149905082374177	MLF1
ENSG00000144061	90.6017739478417	0.207315456616841	0.0471246013654681	4.39930419801401	1.08598510418785e-05	0.000152848957991221	NPHP1
ENSG00000184785	33.3078184338456	0.206142191190749	0.0468657474292848	4.39856830410726	1.08967332854003e-05	0.000153128327615046	SMIM10
ENSG00000123095	67.4517456553048	0.268510957806907	0.0610936681046166	4.39507016254303	1.10736980624209e-05	0.000155021206368108	BHLHE41
ENSG00000173040	64.521093258703	0.223315834120686	0.0508663239676084	4.39024912165646	1.1322087397295e-05	0.000157898212826638	EVC2
ENSG00000145103	24.0713148336889	0.23470483010229	0.0535496204626008	4.38294105681307	1.17087800013779e-05	0.000162209170349589	ILDR1
ENSG00000115221	25.589810507677	0.429372985571652	0.0980008328149493	4.38131976268424	1.17962601950997e-05	0.000162959447572794	ITGB6
ENSG00000129354	33.5081368619893	0.300543407408023	0.068731875101361	4.37269326589449	1.22723092868898e-05	0.000167641573135903	AP1M2
ENSG00000106852	27.0883979006224	0.294886002795433	0.0674683640076096	4.37073000261535	1.23831837762033e-05	0.000168684948171476	LHX6
ENSG00000205795	76.6672748264556	0.225012730728554	0.0516013679823937	4.36059623080782	1.29708521750094e-05	0.000175663978905849	CYS1
ENSG00000162998	109.765658997307	0.251622566521566	0.0578011857459131	4.35324229554162	1.34138755676333e-05	0.000180215172575776	FRZB
ENSG00000140545	187.296551588124	0.224804067216619	0.051677458185778	4.3501378571767	1.36051972029002e-05	0.000182284792843607	MFGE8
ENSG00000197093	36.7598457602424	0.220436804285536	0.0506971641225051	4.34810917140988	1.37316251786042e-05	0.000183773816863201	GAL3ST4
ENSG00000169169	68.0695454563546	0.212447343583961	0.0488621350448319	4.34789317718182	1.3745151784333e-05	0.000183773816863201	CPT1C
ENSG00000077152	27.2496932861574	0.245057406722759	0.0565823851268614	4.33098403634495	1.48444444915701e-05	0.000197267069869407	UBE2T
ENSG00000183813	64.7226254410895	0.227023116651515	0.0524719086276728	4.32656487230935	1.51452729049025e-05	0.000200900812647219	CCR4
ENSG00000198223	146.684931776328	0.20506399771819	0.0474542246650593	4.32130119426814	1.55111769861772e-05	0.00020538310249477	CSF2RA
ENSG00000004776	237.876328990145	0.306330531344848	0.0709416583891902	4.31806273352534	1.5740469588015e-05	0.000208231225722064	HSPB6
ENSG00000235098	32.3745913919134	0.251717189929058	0.0584212894682653	4.30865515328606	1.64250233681596e-05	0.000215867060872452	ANKRD65
ENSG00000135925	17.0463325861506	0.346351347934579	0.0804392489110794	4.30575064565121	1.66420436585849e-05	0.00021780144738189	WNT10A
ENSG00000158714	78.1014073027241	0.209213821954701	0.0486378756781374	4.30145887413299	1.69677269063722e-05	0.00022166831829331	SLAMF8
ENSG00000002587	52.8466164171895	0.235602948452606	0.0548482386118618	4.29554265397417	1.74266524776386e-05	0.000226654626329288	HS3ST1
ENSG00000113083	101.729856317701	0.20094959231842	0.0468578114802862	4.28849717838322	1.7988608394799e-05	0.000232964472275811	LOX
ENSG00000131037	30.392910641685	0.328089773670684	0.0765051716087159	4.28846529942698	1.7991189904471e-05	0.000232964472275811	EPS8L1
ENSG00000152413	103.089059110583	0.227505933395361	0.0531179436565367	4.28303352378295	1.84362381232845e-05	0.000237469753737231	HOMER1
ENSG00000049768	91.5946522568319	0.299923812895895	0.0701852444725218	4.27331720719899	1.92586173475238e-05	0.000246332323544483	FOXP3
ENSG00000097046	55.0822721202626	0.204971807652939	0.0480018322591238	4.2700829948836	1.95400241324745e-05	0.000248846956638483	CDC7
ENSG00000162745	28.3910989608933	0.296046276069357	0.0693988886532013	4.26586479718361	1.99129349632668e-05	0.00025337612215619	OLFML2B
ENSG00000196872	15.7268110077827	0.288050097809949	0.0676641950611196	4.25705349113751	2.0713880838037e-05	0.00026197702221969	CRACDL
ENSG00000125869	6.33890178873932	0.382567519761457	0.0898755805003265	4.25663475698015	2.07526971027491e-05	0.000262064812607729	LAMP5
ENSG00000152049	628.510433360138	0.207729316594697	0.04888518216365	4.24933093016395	2.14409966180658e-05	0.000269315805979147	KCNE4
ENSG00000161647	49.0092251483694	0.285353786697358	0.067336502697288	4.23772805635851	2.25793022351019e-05	0.00028168447541767	MPP3
ENSG00000133067	38.9673102600349	0.259477451708436	0.0613182855305888	4.23164883791467	2.31984403039513e-05	0.000287452971029788	LGR6
ENSG00000132465	1910.48217206711	0.293001782490485	0.0693471504447056	4.22514523829082	2.38786723666709e-05	0.000295133953067758	JCHAIN
ENSG00000182013	37.0916621004539	0.222446296148648	0.0527457551351835	4.21733077057166	2.47211218544657e-05	0.000302993800105987	PNMA8A
ENSG00000072840	523.499594093367	0.226465737665972	0.0537151440243943	4.21605008753443	2.48618563103704e-05	0.000304464352194862	EVC
ENSG00000111344	15.1504412239653	0.303569134696481	0.072101074680715	4.21032746100908	2.55000808223555e-05	0.000311759738120648	RASAL1
ENSG00000143603	96.6419709779516	0.265840646907258	0.0631981548233242	4.20646216096716	2.59399491712e-05	0.000316609812221859	KCNN3
ENSG00000173535	36.9112707103567	0.235350967433159	0.0561675420766155	4.19015963191211	2.7875827402455e-05	0.000336320940642613	TNFRSF10C
ENSG00000144229	39.1229090445488	0.329153117532457	0.0786148462392122	4.18690785873825	2.82780555528419e-05	0.000339498652222376	THSD7B
ENSG00000060558	30.1348476442137	0.215680324652305	0.051613927899383	4.17872332973292	2.9315004280954e-05	0.000350228361405436	GNA15
ENSG00000182885	15.0808610325971	0.307675383958979	0.0737238952622602	4.1733468214678	3.00157490122199e-05	0.000356279169707344	ADGRG3
ENSG00000196581	51.5676497035839	0.335893341285688	0.0805262977587061	4.17122543361151	3.02965951706921e-05	0.000358742007868623	AJAP1
ENSG00000267248	20.1285394260601	0.252453610477539	0.0605556511230151	4.16895212578419	3.06003249683556e-05	0.000361754526680697
ENSG00000054938	36.6329543822421	0.254100351775983	0.0609681331761752	4.16775680242214	3.07611870650411e-05	0.000363071098496555	CHRDL2
ENSG00000203805	38.9828050790158	0.226062615137152	0.0542479414405971	4.16721094172203	3.08349139139443e-05	0.000363648731536556	PLPP4
ENSG00000079215	135.310183725817	0.215607399472842	0.0517544510831276	4.16596823965025	3.1003386652621e-05	0.0003650487043183	SLC1A3
ENSG00000254535	18.0371024885147	0.277825329483151	0.0667040161149995	4.16504650940616	3.11289099358842e-05	0.000365939293004292	PABPC4L
ENSG00000184838	19.3378742717807	0.30476695331649	0.0732453173333692	4.16090699599774	3.16986164779899e-05	0.000372338192432818	PRR16
ENSG00000088826	113.362994955322	0.246907406721453	0.0594638217647184	4.15222902588394	3.29252504727152e-05	0.000385204425586288	SMOX
ENSG00000137573	304.557972091454	0.213320661187962	0.0514152275040075	4.14897826079511	3.33962520434935e-05	0.000390092686090838	SULF1
ENSG00000104783	13.4386046137698	0.295310866318903	0.0711899353454901	4.14821090770398	3.35083634256607e-05	0.000391090851088201	KCNN4
ENSG00000109265	78.6526388292451	0.268370971157072	0.0648417091516467	4.13886331295536	3.49030810343209e-05	0.000404153987256923	CRACD
ENSG00000118473	71.5504687709328	0.241862678510403	0.0584628452735958	4.13703228740456	3.5182661929581e-05	0.000407070057704166	SGIP1
ENSG00000162676	39.3217620565443	0.213262741722291	0.0516200533085287	4.13139328717151	3.60571071281306e-05	0.000414987247419786	GFI1
ENSG00000196912	456.565631376541	0.221291992846871	0.0535595577688375	4.13169940278382	3.60091124929627e-05	0.000414987247419786	ANKRD36B
ENSG00000133636	37.4935756904082	0.338644197934023	0.0819629055410036	4.13167634430199	3.60127256259578e-05	0.000414987247419786	NTS
ENSG00000229124	17.5237716628421	0.238699920783797	0.0577980413523437	4.12989636324618	3.62926798479974e-05	0.000416953724393085	VIM-AS1
ENSG00000180537	11.0347784334047	0.443725655250569	0.107507582351802	4.12738939471773	3.66904807610822e-05	0.000420207684032659	RNF182
ENSG00000184254	135.641685901054	0.211714385055956	0.0513110047426785	4.12610094301779	3.68965369173036e-05	0.000421580290587042	ALDH1A3
ENSG00000198435	46.2387656315671	0.209754165996054	0.0508412504840364	4.12566890072687	3.696587708341e-05	0.000421877495639755	NRARP
ENSG00000166743	162.164536648289	0.312365265582511	0.0757733731797472	4.12236188616717	3.7500745546674e-05	0.000426491037143608	ACSM1
ENSG00000140945	77.8735242712281	0.233383539324018	0.056666871955597	4.11851812655007	3.81316579765524e-05	0.000432325776023184	CDH13
ENSG00000101605	1427.67497505572	0.2493892896049	0.0606149774628465	4.11431794654648	3.8832589068352e-05	0.000439593298010642	MYOM1
ENSG00000128298	39.0378031399081	0.259557494854881	0.0631294301692389	4.11151334898878	3.93074143528752e-05	0.000443599289208486	BAIAP2L2
ENSG00000154529	122.331288363677	0.215873306409857	0.0525525016406483	4.10776461006536	3.99506954118088e-05	0.000450166399682525	CNTNAP3B
ENSG00000172738	18.2002991589448	0.251598937651712	0.0613239630649592	4.1027833994551	4.08209373162111e-05	0.000458914920587075	TMEM217
ENSG00000104177	71.8725767336743	0.227831524658884	0.0556576622322384	4.09344402048777	4.25012721786101e-05	0.000475981804681213	MYEF2
ENSG00000131459	43.3072747926894	0.279353354209284	0.0683182224626532	4.08900208669796	4.3323295631843e-05	0.000482975737245265	GFPT2
ENSG00000110448	61.1667959388858	0.220017187862498	0.0538631993234022	4.08474042808864	4.41261161542635e-05	0.000489693078743722	CD5
ENSG00000172116	31.0674863272226	0.253418693866228	0.0620473153923036	4.08428136276243	4.42134328735171e-05	0.000490291212159765	CD8B
ENSG00000167874	22.2612319534766	0.246835301772305	0.0605008533362106	4.0798647979494	4.50619021045869e-05	0.00049819379485787	TMEM88
ENSG00000182195	49.2417294340803	0.208903797799662	0.0512063129904977	4.07964927758864	4.51036985208097e-05	0.000498280392318372	LDOC1
ENSG00000196172	76.5845914323121	0.216134421340268	0.0530565491976036	4.07366149153985	4.6279734487879e-05	0.000510120198851745	ZNF681
ENSG00000133048	1301.39519849858	0.3391730476835	0.0835916175270309	4.05750071260221	4.96006659715082e-05	0.00054184018649888	CHI3L1
ENSG00000169031	194.291746761602	0.267625463763056	0.0659992948309256	4.05497459402632	5.01397520879862e-05	0.000545697554067393	COL4A3
ENSG00000206432	47.3800096326378	0.257434539013355	0.0635484774421732	4.05099460089522	5.10003844355652e-05	0.000551789557562078	TMEM200C
ENSG00000179388	17.0613594477795	0.340952293690591	0.0843188528386867	4.043606882827	5.26351446837529e-05	0.000566178530211728	EGR3
ENSG00000119283	17.7433518798708	0.239969908988013	0.059436765018142	4.03739855146502	5.40472046302783e-05	0.000578778495715922	TRIM67
ENSG00000106236	12.8254561835109	0.33918313621141	0.0843226915168203	4.02244200357091	5.75978395570206e-05	0.000611445661462409	NPTX2
ENSG00000156127	20.1537106218907	0.246856154939524	0.061585393292264	4.0083555814611	6.11430112472956e-05	0.00064627458069818	BATF
ENSG00000188064	10.3177057555598	0.338143882921009	0.0843671932096593	4.00800204506857	6.12345902241002e-05	0.000646776582561392	WNT7B
ENSG00000151612	109.115840276772	0.258607895500002	0.06457301897234	4.00489089120608	6.20461128749657e-05	0.000654405838956594	ZNF827
ENSG00000160360	45.7455815444478	0.200853682494488	0.0502445703013276	3.99752015570887	6.40095421597872e-05	0.000672214740892081	GPSM1
ENSG00000102962	66.2266271387176	0.214793821246313	0.0537718547676829	3.99453993495877	6.48199957331159e-05	0.000678298257774995	CCL22
ENSG00000132321	17.582087535813	0.383007344006946	0.0960663851364549	3.98690284289258	6.69414217416998e-05	0.000698008243335094	IQCA1
ENSG00000136546	199.302509350701	0.307302151512808	0.0771415469874658	3.98361406419214	6.78750699547476e-05	0.000705237359281942	SCN7A
ENSG00000156738	79.1738257280973	0.253860815207375	0.0638557242551049	3.97553732525523	7.02205288955028e-05	0.000723458833866518	MS4A1
ENSG00000162738	38.4820926556155	0.256663203361703	0.0646010130468799	3.97305229835091	7.09574618172571e-05	0.000729514311367189	VANGL2
ENSG00000179921	29.2963928267197	0.206002681166237	0.0520047019608485	3.96123183863884	7.45640907967065e-05	0.000759673455610057	GPBAR1
ENSG00000137285	384.628314142869	0.241397531319649	0.0610288537276096	3.95546559660255	7.63857405304314e-05	0.00077500359565834	TUBB2B
ENSG00000154146	27.6196711853907	0.236400297524096	0.059786535067862	3.9540725558985	7.68320935134065e-05	0.00077791831879585	NRGN
ENSG00000251432	210.362079729265	0.214074248099	0.0541634972164692	3.95237122971275	7.73805716172418e-05	0.000781314773707195	LINC02615
ENSG00000077274	30.6358841697027	0.295890425547195	0.0749617986437466	3.94721619412315	7.90651560927273e-05	0.000793409647767717	CAPN6
ENSG00000170323	231.875241271059	0.319835186631261	0.081076981248524	3.94483343738312	7.98554657505212e-05	0.000799699343362386	FABP4
ENSG00000160185	36.442563466758	0.234688937717868	0.0599162328823964	3.91695082330218	8.96760329723764e-05	0.000884164704124821	UBASH3A
ENSG00000134028	10.8799419921922	0.495931816017968	0.126697123487421	3.91430998879155	9.06630996582354e-05	0.000892696869185215	ADAMDEC1
ENSG00000104537	530.680269377919	0.218256595958126	0.0557832337593432	3.91258414490124	9.13137049528342e-05	0.000898499909700222	ANXA13
ENSG00000183844	80.7204720030454	0.281917681455074	0.0720592854299107	3.91230192990581	9.142051242508e-05	0.000898947947579322	FAM3B
ENSG00000167077	48.8452859741421	0.205255301485363	0.0526490139377576	3.89855927269633	9.67667157338724e-05	0.000944553883254585	MEI1
ENSG00000110427	16.7623916823796	0.359069000442933	0.0921345605748994	3.89722378011488	9.73017021108384e-05	0.000948513801772831	KIAA1549L
ENSG00000143297	535.992221248224	0.25132846720982	0.0645116245403639	3.89586324946085	9.78495893119263e-05	0.000953180381268859	FCRL5
ENSG00000140511	23.8061966081972	0.256308122672314	0.0657923558983236	3.89571279478753	9.79103561156138e-05	0.000953180381268859	HAPLN3
ENSG00000101333	59.0570047128382	0.321815883374344	0.0826553446261018	3.89346732301588	9.8821519257078e-05	0.000960775685235647	PLCB4
ENSG00000147724	42.462191309533	0.31502480259266	0.0810538793340918	3.88660981042222	0.000101653953142138	0.00097922859261215	FAM135B
ENSG00000140451	44.4169443937408	0.270049898604892	0.0695062882905894	3.88525851755855	0.000102221055564019	0.000983725652418189	PIF1
ENSG00000248905	188.735377636151	0.203426156783462	0.0524135108556457	3.88117783873945	0.000103951789116255	0.000998086844322368	FMN1
ENSG00000168350	19.1048729643657	0.276095442248523	0.071183179382677	3.87866128828341	0.00010503287806848	0.00100714859747886	DEGS2
ENSG00000112559	15.7369023157813	0.360712394947168	0.0930458851052917	3.87671517702242	0.00010587617705254	0.00101260539848885	MDFI
ENSG00000183778	91.9864862979048	0.322692785581873	0.0834478573136366	3.86699905749575	0.000110182853601919	0.00104559679508005	B3GALT5
ENSG00000167105	148.242937857599	0.25583770977755	0.0661738189673994	3.86614697126047	0.000110568321781916	0.00104857650217356	TMEM92
ENSG00000232814	7.1847864482062	0.282547636357464	0.0732481575482783	3.85740264075905	0.000114598302029746	0.00108120365857132	COL4A2-AS1
ENSG00000149591	986.550948155892	0.22556573183446	0.0585179425931482	3.85464221465762	0.000115898997242518	0.00108980327332723	TAGLN
ENSG00000183114	7.6224450069314	0.2591487605429	0.0673138712684801	3.84985673323244	0.00011818693474702	0.00110793643429619	FAM43B
ENSG00000188257	2164.5384479854	0.34258500613263	0.0891346094272083	3.84345663636302	0.000121313442894991	0.00113362389854294	PLA2G2A
ENSG00000163735	9.06960803888368	0.37889145273139	0.098603565544812	3.84257354830842	0.000121750912308551	0.00113662027950156	CXCL5
ENSG00000174807	72.0502104338163	0.213499792650336	0.0556811568322711	3.8343275319057	0.000125908278660222	0.00116763612909237	CD248
ENSG00000165023	18.0168065279925	0.267924846784412	0.0698937804202357	3.83331456924373	0.000126428111466128	0.00117097652987346	DIRAS2
ENSG00000254709	625.359385426083	0.255925337862339	0.0668268022365808	3.82968104558273	0.000128309455834412	0.00118391699782809	IGLL5
ENSG00000170381	47.7411235596567	0.303219917640098	0.079441074337768	3.81691612516298	0.000135130081161631	0.00123828446016383	SEMA3E
ENSG00000176678	9.72350636396264	0.349847248026534	0.0917526592031905	3.81293851387763	0.000137324284625774	0.00125525518987211	FOXL1
ENSG00000100583	25.2446795677975	0.253076047175355	0.0666074427633989	3.79951604018676	0.000144978928997977	0.00131457717387473	SAMD15
ENSG00000197506	42.2078476226636	0.265460243598168	0.0699165565050819	3.7968151875282	0.000146566975291596	0.00132815571000803	SLC28A3
ENSG00000184160	12.3078755876539	0.28496537242912	0.0751319107018402	3.79286736843417	0.00014891770493009	0.00134402699420252	ADRA2C
ENSG00000162552	74.4867403339674	0.220541900442769	0.0582685130943495	3.78492411648918	0.000153755486781057	0.00137797602111478	WNT4
ENSG00000231789	26.6017965304246	0.246420252004799	0.0651852368668303	3.78030768697245	0.000156634667520063	0.00139784952917149	PIK3CD-AS2
ENSG00000146592	319.755532099073	0.326514253851936	0.0863867337045183	3.7796805116948	0.000157029717583555	0.00139962514378392	CREB5
ENSG00000184292	85.9862456391075	0.277164322290924	0.073443065974763	3.77386644487534	0.000160736832598258	0.00142746372339531	TACSTD2
ENSG00000170476	105.051996581083	0.22529969971952	0.0597795953332186	3.76883949219918	0.000164008305176676	0.00144880400915097	MZB1
ENSG00000137747	16.4666364915617	0.248870076451275	0.0660341507867811	3.76880861623944	0.000164028591043539	0.00144880400915097	TMPRSS13
ENSG00000128591	44.991711965145	0.344770753611981	0.0915018936640464	3.76790839846248	0.000164621083511466	0.00145228858460416	FLNC
ENSG00000186417	24.2389251299203	0.316222762395265	0.083976809009921	3.7655963131191	0.000166152058947787	0.00146491397645612	GLDN
ENSG00000142611	35.0651035070856	0.220974152827794	0.0587394019202722	3.76194080300179	0.000168599957757755	0.00147770999915159	PRDM16
ENSG00000176153	2295.51939867885	0.225358331144149	0.0599357138867178	3.76000078300711	0.000169912825176452	0.00148468794411181	GPX2
ENSG00000080224	11.4958043621337	0.368879135792562	0.0981987808635035	3.75645331386858	0.000172338403463441	0.00150230345645404	EPHA6
ENSG00000112486	15.1067846642266	0.311617086325455	0.0830657013296108	3.75145314296373	0.000175812613887626	0.00152986171906605	CCR6
ENSG00000206190	79.551190533027	0.20499971149726	0.0546521341471399	3.7509918815858	0.000176136403427544	0.00153177070224392	ATP10A
ENSG00000183742	162.273903306982	0.232998676809477	0.0621518726126247	3.74886012303592	0.000177640122073581	0.00154210546209557	MACC1
ENSG00000019505	47.6704555142898	0.288980482644265	0.0771877971318179	3.74386228629841	0.000181213000387307	0.00156294881168853	SYT13
ENSG00000159871	42.780918993632	0.224158529493609	0.0598722247518588	3.74394855749284	0.000181150757405646	0.00156294881168853	LYPD5
ENSG00000067191	29.5507396609978	0.259665353460231	0.0695432853136946	3.7338666456285	0.000188562360687604	0.00161494360399757	CACNB1
ENSG00000161281	68.4622404194826	0.204197748978442	0.0547108742957325	3.73230644925683	0.000189734475144251	0.00162214130818258	COX7A1
ENSG00000227036	75.5247993730738	0.286146791506306	0.0766977631489025	3.73083620379874	0.000190845277028878	0.0016287906104076	LINC00511
ENSG00000269404	68.0569773301212	0.251448309122455	0.0674792576640164	3.72630520588167	0.000194307107262752	0.00165439377921384	SPIB
ENSG00000094963	294.507113149293	0.200888945173634	0.0539459396895606	3.7238937041356	0.000196173548910739	0.00166554521763278	FMO2
ENSG00000118972	42.2761691552372	0.47680493830005	0.128221801746222	3.7185949020101	0.000200334027678143	0.00169400606343864	FGF23
ENSG00000197253	78.0586393502944	0.281016659033778	0.0756128439437641	3.71652016214044	0.000201985529394933	0.00170404238168664	TPSB2
ENSG00000167286	69.3545873862708	0.209882421454587	0.05653928376498	3.71215210873589	0.00020550441764078	0.00173074357704242	CD3D
ENSG00000196711	6.13478447884485	0.399201860447334	0.107637299148011	3.70876883391876	0.000208269459246836	0.00174800986076106	ALKAL1
ENSG00000159753	31.9203540197529	0.242131997884463	0.0653334801793833	3.70609367845784	0.000210480474856679	0.00176354028933314	CARMIL2
ENSG00000173208	34.0318651278679	0.246366805270438	0.0665135287476395	3.70401044583251	0.000212217513388997	0.00177505310087228	ABCD2
ENSG00000149256	101.277230188497	0.290166712002735	0.07840512371131	3.70086415616328	0.000214866486500572	0.00179108308150562	TENM4
ENSG00000088320	10.7342863900677	0.268853478757587	0.0727285272430179	3.6966715668424	0.000218444650740193	0.00181396938023328	REM1
ENSG00000154277	15.1283760103928	0.318574266199812	0.0862356911688004	3.69422755105221	0.000220556229419584	0.0018291579659778	UCHL1
ENSG00000168743	286.192389357701	0.235401500288367	0.0638659679895615	3.68586757076698	0.000227924855245284	0.00187955984487144	NPNT
ENSG00000169213	108.376031710397	0.365900665422686	0.0992908308610921	3.68514053361665	0.000228576481860084	0.00188184375161015	RAB3B
ENSG00000128266	17.4106167231475	0.242873389752595	0.0659748969476985	3.68130002454014	0.000232047752712161	0.00190507698939011	GNAZ
ENSG00000169071	39.0944758499894	0.304021074959801	0.0827386129500832	3.67447633118069	0.000238337735780575	0.00194799605662218	ROR2
ENSG00000184349	70.3403649947284	0.207455977335127	0.0564728522914933	3.67355231615204	0.000239201674709331	0.00195288134093522	EFNA5
ENSG00000112981	20.4934058208331	0.247083137145459	0.0675642468778598	3.65701015793349	0.000255174272022434	0.00205019810779908	NME5
ENSG00000106483	46.7660527754794	0.290447560570738	0.0794986174220344	3.65349197243065	0.000258697880150653	0.00207509928905973	SFRP4
ENSG00000158050	14.0814732096359	0.26512148869443	0.0727515096611406	3.64420600932274	0.000268218525225113	0.00214093252642962	DUSP2
ENSG00000119866	61.1061915301042	0.239323980016977	0.0657199991589382	3.64157004077545	0.000270980377536424	0.00216062669502004	BCL11A
ENSG00000184194	30.8723288214794	0.238486443178031	0.0658677376303285	3.62068672399977	0.000293822110740155	0.0023138294077664	GPR173
ENSG00000127533	81.0642679724089	0.215477980636023	0.0595277454927266	3.6197907186381	0.000294841385392949	0.00232061049629826	F2RL3
ENSG00000170345	310.78277013707	0.305013508133696	0.0842782913238857	3.61912306647881	0.000295603043190952	0.00232535777300507	FOS
ENSG00000153012	27.8625557567423	0.288576708502488	0.0798831889662472	3.61248358054934	0.000303278315759203	0.00237554520582129	LGI2
ENSG00000123096	74.8002159906459	0.223670561627842	0.0621445201739659	3.5992000743059	0.000319197543276968	0.002473643684601	SSPN
ENSG00000228672	18.855602149541	0.207558818268783	0.0578428299858472	3.5883240553681	0.00033281047263954	0.00256173265692271	PROB1
ENSG00000184613	58.2383245494885	0.225197824118087	0.0627656673967434	3.587914117038	0.000333334043015641	0.00256441727586915	NELL2
ENSG00000164932	46.1261550428628	0.239027745262247	0.0668646996588313	3.57479726196119	0.000350499386996957	0.00267543002426241	CTHRC1
ENSG00000265688	10.0714071498132	0.262063615595487	0.0733181433295632	3.57433513308592	0.000351118969633119	0.00267876568044071	MILIP
ENSG00000131435	9.59441610805222	0.328806107452791	0.0921044075914107	3.56992804200452	0.00035707930206765	0.00271858351875168	PDLIM4
ENSG00000184058	5.84880808394971	0.334959457148327	0.094046862189183	3.56162289045358	0.000368569522165132	0.00278009432374532	TBX1
ENSG00000128045	21.4655063149193	0.247251083722062	0.0696092944089455	3.55198376626969	0.000382338448305649	0.00286480458380601	RASL11B
ENSG00000185904	53.9775079847726	0.242632379665839	0.0683378725666876	3.55048190048741	0.000384526575223457	0.00287825989035884	LINC00839
ENSG00000178343	24.5788069457037	0.308946708307636	0.087340234092934	3.53727822596516	0.000404273546022903	0.00300460850744783	SHISA3
ENSG00000065328	43.1484687237887	0.261416742837569	0.0739414895493348	3.5354541060895	0.00040707494885233	0.00302236668755695	MCM10
ENSG00000227825	25.3604355534669	0.230813456235115	0.0652979001788242	3.53477608932311	0.000408120831855128	0.0030240104667407	SLC9A7P1
ENSG00000100448	23.438840342582	0.319640630465602	0.090436929551198	3.53440383316694	0.000408696126942624	0.00302521739574936	CTSG
ENSG00000120738	923.548324763976	0.281486824354799	0.0801972038994002	3.50993314814189	0.000448219369295725	0.00327155540643661	EGR1
ENSG00000149054	37.6119400455943	0.229516473132136	0.0654384035128829	3.50736663505171	0.000452565140360109	0.00329671458501647	ZNF215
ENSG00000012171	141.330307302791	0.222294516725059	0.0634250350624451	3.50483868879535	0.000456884020803319	0.00332513079816981	SEMA3B
ENSG00000116183	129.415553806894	0.320186761123722	0.0915182372984749	3.49861153989968	0.000467687425361565	0.00339004062128435	PAPPA2
ENSG00000178187	19.5980907189419	0.234959417347165	0.067252822156573	3.49367371974592	0.000476422903264303	0.0034378011161208	ZNF454
ENSG00000168143	23.365271542076	0.232842454565587	0.0668183994166313	3.48470565889718	0.00049267868263711	0.00353797795054774	FAM83B
ENSG00000262585	23.3468474163356	0.341912136319233	0.0981637106235889	3.48308080600481	0.000495678724995057	0.00355778012446305	LINC01979
ENSG00000007314	22.400609235689	0.257272832322278	0.0739149356710856	3.48066097854861	0.000500178153651788	0.00358481372360791	SCN4A
ENSG00000102466	159.009706593252	0.232271863894018	0.0671099547808318	3.46106422888486	0.00053804442560536	0.00381242958393231	FGF14
ENSG00000184702	42.2663054467922	0.216889774131807	0.0628805124481755	3.44923674581314	0.000562173587163182	0.00394624339582347	SEPTIN5
ENSG00000163734	8.1718774177307	0.274889417820821	0.0797847340350208	3.44538865919088	0.000570238833465302	0.00399139977374496	CXCL3
ENSG00000230943	16.2655902012717	0.232408448161979	0.0676232184973027	3.43681435646618	0.000588598881781415	0.00409840256032992	LINC02541
ENSG00000082482	11.5059312942954	0.35264893161518	0.102766492951776	3.43155557308609	0.000600130156454318	0.00416288866446397	KCNK2
ENSG00000162069	22.8764130197638	0.257617848582036	0.0752387688830972	3.42400403949076	0.000617057037213126	0.0042561559910455	BICDL2
ENSG00000103742	9.74608806714319	0.362379777383141	0.10586235711974	3.42312212993006	0.000619062563290638	0.00426397505447744	IGDCC4
ENSG00000158427	38.7906875140406	0.249293135143192	0.0728539971753859	3.42181822286364	0.000622038857057235	0.00428045594366167	TMSB15B
ENSG00000133063	67.2230105134835	0.366652386420927	0.107301011632817	3.41704501049447	0.000633048123446274	0.0043480566568728	CHIT1
ENSG00000236699	67.8104272508153	0.202061381249481	0.0591776466507229	3.41448828545149	0.000639019414103565	0.00438496437058625	ARHGEF38
ENSG00000100206	18.6886014280474	0.30046806203097	0.0880542763003552	3.41230516739546	0.000644159560656739	0.00441610510018459	DMC1
ENSG00000142178	287.349394778787	0.306181809952113	0.0897789295122541	3.41039720138701	0.000648683326715548	0.00444296595996443	SIK1
ENSG00000236078	112.048511624348	0.296593502353153	0.0873138765301251	3.39686558585933	0.000681624395986369	0.00461685665443953	LINC01447
ENSG00000204442	8.53481986883165	0.284095915372047	0.0837266457448123	3.39313623333167	0.000690972645160165	0.00467154823831557	NALF1
ENSG00000139055	28.9017499731819	0.23608816711572	0.0697917700263486	3.38275081756186	0.000717637138453616	0.00483564941900374	ERP27
ENSG00000178623	18.5130538762798	0.221201405113117	0.0654372677997965	3.3803582048975	0.000723914168166839	0.00486288679541011	GPR35
ENSG00000130224	26.2344961942202	0.228330805834367	0.0677458914138082	3.37040078843553	0.000750589283904409	0.0050259677700418	LRCH2
ENSG00000139044	22.3640356358018	0.257114663358672	0.0765580105312431	3.35842926918463	0.000783867790376813	0.00520838965245391	B4GALNT3
ENSG00000213412	17.8255860440317	0.279509668129626	0.0832619949730781	3.35698980333107	0.000787960184905927	0.00522847755438935	HNRNPA1P33
ENSG00000084636	236.922803522627	0.213965466592954	0.0637929011763345	3.35406389500168	0.00079633971921028	0.00526740307508296	COL16A1
ENSG00000105131	3.85123274774387	0.346463046267463	0.103518941773266	3.34685653014411	0.00081733499900412	0.00539302262616734	EPHX3
ENSG00000006611	66.0612651146358	0.290112860877835	0.0867917072539786	3.342633415758	0.0008298745144232	0.00544990555107554	USH1C
ENSG00000178860	45.6642025321294	0.204444434078758	0.0612136214763268	3.33985196673625	0.000838230581445686	0.00549442672204552	MSC
ENSG00000187243	20.3116083534531	0.304537464368918	0.0915698189523021	3.32574059721085	0.00088183956092925	0.00571528205286548	MAGED4B
ENSG00000113205	12.4397258367303	0.246862745389158	0.0743291749082567	3.32120927877723	0.000896283034130446	0.00578757411695765	PCDHB3
ENSG00000163519	35.0352461332972	0.208087001451769	0.0626871209572809	3.31945379328512	0.000901937297907238	0.0058164053176251	TRAT1
ENSG00000095777	16.9298205548211	0.331530597069361	0.0999974379119086	3.3153909139294	0.000915150509336736	0.00588093435062604	MYO3A
ENSG00000186056	31.0336878533681	0.201371033145095	0.0609252371245358	3.30521541891544	0.000949034265838432	0.0060588693272914	MATN1-AS1
ENSG00000175793	13.1904668956747	0.345043181197733	0.104493467494882	3.30205504200188	0.000959792339179406	0.00610894291023908	SFN
ENSG00000118017	9.24924234668079	0.291153169789725	0.0883318016371988	3.29613077502444	0.000980263729829167	0.00620692670708835	A4GNT
ENSG00000180071	247.369867940786	0.204019815620967	0.0619703536797155	3.29221641489111	0.000994010889801188	0.00627501452851688	ANKRD18A
ENSG00000179913	42.5043191721933	0.262462569105007	0.0798577859594564	3.28662466598133	0.00101395881377898	0.00638445912315508	B3GNT3
ENSG00000189409	26.5360106475716	0.223447287961778	0.068195185359935	3.27658450933772	0.00105070863417397	0.00657914911308846	MMP23B
ENSG00000081818	17.1964440629159	0.20272790819064	0.0620436699374123	3.26750349222001	0.00108500527825789	0.00674782214384123	PCDHB4
ENSG00000237989	6.33650615245024	0.263887182285347	0.0811384719846121	3.2523065301919	0.00114472496710427	0.0070445721444575	LINC01679
ENSG00000196482	140.453511255434	0.249178863882051	0.0766505314843273	3.25084326301117	0.00115063272778903	0.00707202880158895	ESRRG
ENSG00000092853	37.3677971913176	0.221985892429076	0.0683854050385435	3.24610042601868	0.00116997559429802	0.00714908574857394	CLSPN
ENSG00000174939	8.92752609428972	0.297954700399712	0.0917886174559085	3.24609639689624	0.001169992153386	0.00714908574857394	ASPHD1
ENSG00000178773	10.8904383372507	0.314761924916453	0.0969520341599154	3.24657370671847	0.00116803198789052	0.00714908574857394	CPNE7
ENSG00000166106	22.9876132739264	0.20762256502433	0.0640262312957441	3.24277348240752	0.00118372281664948	0.00720597404276533	ADAMTS15
ENSG00000204588	33.421640931462	0.276162028525142	0.0853148919369196	3.23697331445173	0.00120804707879582	0.0073206355609308	LINC01123
ENSG00000198720	17.0862382270488	0.207082402652572	0.064069032902252	3.23217618983746	0.00122851282937531	0.00741784540378334	ANKRD13B
ENSG00000135097	11.2243070477465	0.300207806097528	0.0930364457042424	3.22677638666327	0.00125193257128012	0.00753367627286737	MSI1
ENSG00000214290	15.1803465930612	0.236725050146009	0.0734449526528428	3.22316294851401	0.00126783408134124	0.00761551190513894	POU2AF3
ENSG00000162383	65.7275563138796	0.216125964437456	0.0671619776132443	3.21798094871518	0.00129096392270496	0.00773365933442407	SLC1A7
ENSG00000121898	122.440908070383	0.230349074328396	0.0716223051207566	3.2161639302173	0.00129916597696107	0.00777010356624373	CPXM2
ENSG00000135519	23.2213905627898	0.334581374875019	0.104702040728429	3.19555734107266	0.00139561047982919	0.00823943716280646	KCNH3
ENSG00000137142	21.3517394486439	0.248693230796733	0.0778320128231019	3.19525631904147	0.00139706704309412	0.008240606939391	IGFBPL1
ENSG00000145536	108.170128613357	0.282399243432747	0.0884077682291798	3.19428087700034	0.0014017965765318	0.00826265872812294	ADAMTS16
ENSG00000177602	9.31138903011217	0.232996501131382	0.0729789426499916	3.19265383507729	0.00140971832271243	0.0083015094305987	HASPIN
ENSG00000188112	49.3575808111098	0.206376202741142	0.0647663826041717	3.18647104320212	0.001440199037757	0.00844615647603145	C6orf132
ENSG00000095713	9.41863604237465	0.260324773113668	0.0817265511630112	3.18531455700886	0.00144596743480293	0.00846182219225918	CRTAC1
ENSG00000137672	23.4871351249327	0.282163789337411	0.0889814207131096	3.17104162954593	0.00151893373810325	0.00878717542259968	TRPC6
ENSG00000186472	168.641185651336	0.233274561069072	0.0736572311580449	3.16702864608825	0.00154005147103393	0.00888831437117968	PCLO
ENSG00000166920	20.8761082664501	0.270563973422761	0.0855251958151809	3.16355865477872	0.00155852942961979	0.00897025706628168	C15orf48
ENSG00000128482	23.8888816698499	0.205432479161582	0.0649879545899626	3.16108547280408	0.0015718236764565	0.00901846897039237	RNF112
ENSG00000179674	5.23718925275111	0.452697998093845	0.143508954443919	3.15449304085587	0.00160777212738934	0.00919191336364215	ARL14
ENSG00000164176	64.2753145146981	0.32376300516664	0.102651734889011	3.15399447965198	0.00161052132268323	0.00920091835089005	EDIL3
ENSG00000142694	39.1771124046194	0.204618210342409	0.0650943299426385	3.14341065531698	0.00166991385100289	0.00946650158735061	EVA1B
ENSG00000068366	2900.31988994849	0.257550302622306	0.0823244962214785	3.12847711730194	0.00175714692428925	0.00988083653746555	ACSL4
ENSG00000213088	20.8140915218241	0.355896925965115	0.113865472695584	3.12559125729532	0.00177448003384597	0.00995897791102476	ACKR1
ENSG00000115602	50.9790749775017	0.301031422335158	0.0963363592397161	3.12479550515392	0.00177928706562965	0.00997856289749716	IL1RL1
ENSG00000233093	14.1816623440904	0.246412595281895	0.0789388838927026	3.12156168329958	0.00179894557221079	0.0100578343975821	LINC00892
ENSG00000174371	20.5590528383271	0.205598246513155	0.0659060735781843	3.1195644854985	0.00181118611345449	0.0101187781685037	EXO1
ENSG00000130477	28.1334594530329	0.292197388701241	0.0938544540995724	3.11330337493884	0.00185005738709663	0.0103006420971896	UNC13A
ENSG00000006747	29.963315035811	0.235349178625436	0.0756487826656424	3.1110768783372	0.00186406402492272	0.0103589709506217	SCIN
ENSG00000154319	14.7271138990895	0.209289211852092	0.0675744964758178	3.09716272805656	0.00195382587365408	0.0107478737879186	FAM167A
ENSG00000105664	27.6259380402831	0.313998494838694	0.101895176458926	3.08158350327079	0.0020590271560056	0.0112005885820386	COMP
ENSG00000154040	34.2148856509526	0.224687815256772	0.0735766630616189	3.05379186697555	0.00225968793837965	0.0120420928964649	CABYR
ENSG00000169989	11.9978518030203	0.206259124908425	0.0677760261971274	3.04324606326901	0.00234040875111373	0.0123600204418969	TIGD4
ENSG00000163751	95.8819242857824	0.260933983388287	0.085916347469794	3.03707025580929	0.00238889769662946	0.0125573336106237	CPA3
ENSG00000170276	12.8918122221961	0.27214383458147	0.089940895950906	3.02580746727295	0.00247970145418819	0.0129419068069708	HSPB2
ENSG00000180785	6.23014116082145	0.412660125626372	0.137220040876723	3.00728758707412	0.00263590265759008	0.013583185068319	OR51E1
ENSG00000173621	39.9782200240605	0.250748936971524	0.0834686417153338	3.00410946935848	0.00266359468615969	0.0136778430663804	LRFN4
ENSG00000074047	56.5577136073556	0.210377466902819	0.0701257054570128	3.00000499862038	0.00269975175733681	0.0138103410153028	GLI2
ENSG00000185156	5.05013523892178	0.288038560068619	0.0961271630611086	2.99643254722405	0.00273158662942239	0.0139198011254796	MFSD6L
ENSG00000161911	9.3683025981303	0.237832503235052	0.0795943771428735	2.9880565910848	0.00280757563239596	0.0142328756402492	TREML1
ENSG00000155719	31.4637350956526	0.202819922492757	0.0682553288211677	2.97148846830927	0.00296360003328131	0.0148767973010955	OTOA
ENSG00000112812	14.0258231057022	0.276529366534184	0.0935219163221859	2.95684025102236	0.0031080910016217	0.0154344980502007	PRSS16
ENSG00000079101	14.6088912728205	0.235446602534095	0.0796336321967182	2.95662267360194	0.00311028479665414	0.0154344980502007	CLUL1
ENSG00000153233	12.8408769455134	0.237659712737015	0.0806245678185545	2.94773316828026	0.00320113240735804	0.015807935110743	PTPRR
ENSG00000142235	8.13075595193192	0.219862880006724	0.0747168374723888	2.94261491043399	0.00325452977012794	0.0159796540353236	LMTK3
ENSG00000116748	21.7961413118509	0.276474787456804	0.0946131301028913	2.92216087932129	0.00347611936166258	0.0168756277812547	AMPD1
ENSG00000233834	8.75170358894753	0.234229703909052	0.0804532397027829	2.91137690383088	0.00359839663548966	0.01732591960593	MACC1-DT
ENSG00000160188	15.0504200458635	0.22249614652575	0.0766763953594139	2.90175542920111	0.00371078121730819	0.017791134391872	RSPH1
ENSG00000226887	11.5495829656893	0.238453445818453	0.0823739570228001	2.89476740509688	0.00379439573848919	0.0180856334890757	ERVMER34-1
ENSG00000100985	64.8950717126433	0.241208440756957	0.0837733463092868	2.87929814653015	0.00398561345794758	0.0188197409210006	MMP9
ENSG00000113739	12.0227510937485	0.330735965341544	0.115017313002517	2.87553201085742	0.00403347244493926	0.0189968135600976	STC2
ENSG00000143217	13.5315380473645	0.26042386615028	0.0909601843257812	2.86305341266186	0.00419579826541156	0.0196164934199659	NECTIN4
ENSG00000118156	11.9906623080503	0.248458664254659	0.0868373359426858	2.86119629946554	0.00422045644935066	0.0197066570873404	ZNF541
ENSG00000162493	42.0781173923781	0.261386778166943	0.0920749760645193	2.8388470933056	0.00452768474972872	0.0208230918380157	PDPN
ENSG00000169884	5.57069707532261	0.309263289473707	0.109249349512694	2.83080211326817	0.00464314380120693	0.0212664195547041	WNT10B
ENSG00000154545	21.8895342232784	0.286866705963192	0.101697950425366	2.82077175364234	0.00479082764040722	0.0218208785398527	MAGED4
ENSG00000155011	8.91772268217279	0.287690188921574	0.102704884320731	2.801134442868	0.00509232990257989	0.0229170466259968	DKK2
ENSG00000113211	6.95219213049943	0.201367445051587	0.0719782222476131	2.79761626174734	0.00514812357132304	0.0231184943112582	PCDHB6
ENSG00000256040	15.0899456206987	0.247271605296177	0.0885140879107847	2.79358474037949	0.00521273693622317	0.0233514697988794	PAPPA-AS1
ENSG00000172236	78.3645694544256	0.248670527499239	0.0898428970534014	2.76783736561203	0.00564296074753223	0.0248388470228159	TPSAB1
ENSG00000166257	54.2851939437274	0.237989871811119	0.0860320899777057	2.76629187867913	0.00566977625360161	0.0249194989264797	SCN3B
ENSG00000103710	21.4623937997823	0.202257003728769	0.0733243300573584	2.75838870359337	0.00580870814575039	0.0254007622075422	RASL12
ENSG00000152932	49.530459491971	0.206053531010203	0.0752271251811301	2.73908554280218	0.00616103406999753	0.0266475621582941	RAB3C
ENSG00000177234	6.05614050839195	0.24258377419705	0.0886260089514079	2.737162341701	0.00619717025088292	0.0267641240830699	LINC01561
ENSG00000102230	25.0981309805696	0.210245127950279	0.0769000446790338	2.73400527695143	0.00625690416585882	0.0269509809211142	PCYT1B
ENSG00000246223	62.2929997413798	0.20498690700496	0.0750609659708276	2.73093883556771	0.00631541912430987	0.0271551916684496	LINC01550
ENSG00000134339	8255.05664443189	0.273877905969821	0.100331935969059	2.72971814332658	0.00633884955432502	0.0272240227785429	SAA2
ENSG00000104369	9.96579151369391	0.299344542404499	0.109757923891551	2.72731600408434	0.00638518570536241	0.0273749443259415	JPH1
ENSG00000100739	14.4353639978024	0.230894612857121	0.0849539163834889	2.717880736832	0.00657015156639256	0.0280286983514234	BDKRB1
ENSG00000157445	16.5053943276401	0.206241826652997	0.0760602466223255	2.71155874207302	0.00669676741479942	0.0284365484059399	CACNA2D3
ENSG00000005102	13.7230121220395	0.253523418452738	0.0936397369127146	2.70743411730275	0.00678055275222002	0.0286761284023695	MEOX1
ENSG00000255408	41.5540664875639	0.23075350516853	0.0855811961386587	2.69631082036599	0.00701122104535942	0.0294058387525638	PCDHA3
ENSG00000102554	129.745904209312	0.228693178112749	0.0852033791057565	2.68408577820476	0.00727284437727831	0.0302952583359029	KLF5
ENSG00000164078	22.1312685761046	0.216490440004951	0.08107518600049	2.67024290272541	0.00757963926564586	0.0313065562123565	MST1R
ENSG00000172927	14.8775349528305	0.298569586206257	0.11189223246867	2.66836740691412	0.00762208569845395	0.0314379928657678	MYEOV
ENSG00000143867	13.4600589163023	0.231752170771217	0.0868815741518188	2.66744903086411	0.0076429481022452	0.0315042940623016	OSR1
ENSG00000255524	46.4762929152429	0.231218600143517	0.0872679894085364	2.64952363072203	0.0080605335054025	0.0328489130716	NPIPB8
ENSG00000134594	4.33121622099067	0.263518065704025	0.099492383682278	2.64862551233622	0.00808198324915871	0.032908902650127	RAB33A
ENSG00000136425	15.7028497945498	0.200587141334346	0.0761299966847323	2.6347977153475	0.00841874384258532	0.0340439335486685	CIB2
ENSG00000198753	15.3211267889872	0.208866260528261	0.079899970432813	2.61409684380164	0.00894636741050399	0.0357148724570079	PLXNB3
ENSG00000114948	28.9192422596124	0.22582476438104	0.0867758674980635	2.60239132021446	0.00925761518322468	0.036658157180321	ADAM23
ENSG00000152953	15.8056276144824	0.211711951488284	0.081578449453397	2.595194599883	0.00945373765716489	0.0372737933803456	STK32B
ENSG00000266256	14.3433559005251	0.233361901029462	0.0900363314789097	2.59186371985985	0.00954575769558851	0.0375780645673366	LINC00683
ENSG00000146410	8.80786047963047	0.201147555202468	0.0776617855694417	2.59004546093794	0.00959632581241635	0.0377244630208897	MTFR2
ENSG00000131015	4.70492965475581	0.238363934670357	0.0927492164175219	2.56998327185141	0.0101703425884027	0.0394012377958309	ULBP2
ENSG00000167131	9.32195653026178	0.231591336409451	0.090405867455838	2.5616847990821	0.0104165807718023	0.0401212014972728	CCDC103
ENSG00000166924	10.6727996421774	0.205852462127311	0.0804053008005561	2.5601852126382	0.0104616391868921	0.0402584761242089	NYAP1
ENSG00000196188	16.0480622873785	0.283647856613656	0.113348320325927	2.50244428676175	0.0123339036270494	0.0456648732060987	CTSE
ENSG00000139988	85.5680401450782	0.226404965959516	0.0907984905118699	2.49348821421121	0.0126494783657506	0.0465464000762295	RDH12
ENSG00000227471	1231.68154042628	0.28503522790394	0.114486520842733	2.48968372700822	0.0127856815749341	0.0469181426677985	AKR1B15
ENSG00000136928	7.03510401532016	0.343837972060368	0.139377911539648	2.46694736821738	0.0136270385642069	0.0493026591308212	GABBR2
ENSG00000164687	99.4231635322955	0.228902473529743	0.0279646570011539	8.18542038689401	2.7135472764422e-16	1.32701506975612e-12	FABP5
ENSG00000175445	99.8232720214249	0.38649889670617	0.0478629496791383	8.07511654206785	6.7412229470152e-16	2.4725120463915e-12	LPL
ENSG00000073737	90.8252134201522	0.186928533300498	0.0272138750058706	6.86886866571459	6.47130480717307e-12	5.93378205162726e-09	DHRS9
ENSG00000115129	351.766832436897	0.141154489512575	0.020771678493374	6.79552639704115	1.0791775419388e-11	9.31330218693188e-09	TP53I3
ENSG00000085741	179.100183345308	0.195249289513235	0.0290193095956929	6.72825412573614	1.71710844414327e-11	1.2034444935795e-08	WNT11
ENSG00000169442	250.349307913039	0.175649266425582	0.0277110559573621	6.33859881398409	2.31864114446163e-10	9.71908120868473e-08	CD52
ENSG00000000938	200.507810712886	0.113036625754693	0.0180544762601856	6.26086429346974	3.82849589735343e-10	1.36994788561152e-07	FGR
ENSG00000136295	574.782905155324	0.133102915333574	0.0214297895429873	6.21111630921875	5.26095142739292e-10	1.71518707536181e-07	TTYH3
ENSG00000148773	187.267710766719	0.167659972317703	0.0272057575356574	6.16266509388532	7.15306898807785e-10	2.23282287498064e-07	MKI67
ENSG00000099284	275.564775615916	0.1014069261485	0.0167360410281487	6.05919440433619	1.36804971040186e-09	3.85974178871265e-07	MACROH2A2
ENSG00000145107	15.7838357747806	0.2771164434281	0.0460756960095775	6.01437346427708	1.80583757390556e-09	4.816989644867e-07	TM4SF19
ENSG00000162897	495.226185935731	0.181872138049128	0.0311075773896216	5.84655422603902	5.01860020602314e-09	1.05182690889379e-06	FCAMR
ENSG00000169245	488.321047824794	0.209539882757311	0.0358660843226662	5.84228489712464	5.14896495877982e-09	1.06395021000364e-06	CXCL10
ENSG00000135127	122.939147453193	0.146532172618847	0.0252812371216706	5.79608394611523	6.78812949291515e-09	1.36422805192545e-06	BICDL1
ENSG00000103316	457.346019781931	0.104501213047745	0.0182868573588665	5.71455286148862	1.0999285421054e-08	2.01713145515354e-06	CRYM
ENSG00000158186	268.624160844524	0.109248129196014	0.0191451678262938	5.70630303099111	1.15456372314305e-08	2.09118572620145e-06	MRAS
ENSG00000139445	62.8946492499891	0.282349159866998	0.0499661110029387	5.65081320518204	1.59690550840531e-08	2.72420938532725e-06	FOXN4
ENSG00000112984	39.9455715345632	0.180711027819543	0.0324496974019797	5.56895879739446	2.56266070725756e-08	3.99965906767827e-06	KIF20A
ENSG00000169710	14497.3836306119	0.170981821780198	0.0307011232389402	5.56923668393118	2.55857733869667e-08	3.99965906767827e-06	FASN
ENSG00000128284	2974.87450983293	0.108942706725527	0.019678177254654	5.53621940262589	3.09070358652609e-08	4.62690942019635e-06	APOL3
ENSG00000158406	79.6264411816961	0.161503471760205	0.0296709857817862	5.44314479296286	5.2348061795335e-08	7.0025960705211e-06	H4C8
ENSG00000140678	408.649989565968	0.119341105979764	0.0219454843794401	5.43807117292753	5.38604603576589e-08	7.05523940988583e-06	ITGAX
ENSG00000145050	1244.08439340487	0.114378473204595	0.0210679780016958	5.42901996553198	5.66643454946864e-08	7.21190457701386e-06	MANF
ENSG00000131747	154.627675005111	0.168402227292287	0.0310427908281509	5.42484173618734	5.80059123500536e-08	7.21190457701386e-06	TOP2A
ENSG00000160791	135.102526513329	0.107724111254451	0.0203036554457496	5.30565107067962	1.12271540004944e-07	1.18498975785074e-05	CCR5
ENSG00000188483	87.3571132355078	0.122072602477372	0.0230662775272574	5.29225412870018	1.20817843431142e-07	1.23619473477498e-05	IER5L
ENSG00000104856	172.562982081683	0.112662995279185	0.0213469910735121	5.27769908607779	1.30816048140887e-07	1.32358775329307e-05	RELB
ENSG00000175920	44.4147073095142	0.167942028803925	0.0320086527080945	5.24676968866779	1.54789200475001e-07	1.51013984963282e-05	DOK7
ENSG00000117115	31.687087545006	0.162208903704383	0.0310620954545505	5.22208503098977	1.76919691721732e-07	1.6269751834451e-05	PADI2
ENSG00000105550	98.9107746917368	0.177977519012094	0.034377287906717	5.17718324653875	2.25260940019186e-07	2.00291106122514e-05	FGF21
ENSG00000198535	24.8983751792423	0.218215575819216	0.042193729058628	5.17175373421028	2.31907092450512e-07	2.0495837068322e-05	C2CD4A
ENSG00000106605	201.808846251803	0.109850253414643	0.0213532320169643	5.14443215562736	2.68331200545124e-07	2.31569826070442e-05	BLVRA
ENSG00000116661	761.056854547116	0.116119382825577	0.0227979940167187	5.09340351350305	3.51692070526357e-07	2.9150702636679e-05	FBXO2
ENSG00000161896	245.873607342276	0.209616557673448	0.0413444662703212	5.0700027496526	3.97809954869309e-07	3.17188578689546e-05	IP6K3
ENSG00000087085	65.4750607641156	0.270975206379113	0.0534882576428727	5.06606904618851	4.06114662421937e-07	3.22059903372554e-05	ACHE
ENSG00000187288	26.5952330056665	0.253720224823661	0.0502393478341215	5.05022926773225	4.41280115521597e-07	3.44362796532838e-05	CIDEC
ENSG00000074276	2628.22592993052	0.116987237746759	0.0236962260971399	4.93695651228105	7.93511563908126e-07	5.49132460098873e-05	CDHR2
ENSG00000165731	249.330331129743	0.1889936490604	0.0385552615491705	4.90188994877838	9.49190092921507e-07	6.32980356965974e-05	RET
ENSG00000177943	2302.0675895577	0.150972897778355	0.0309060845535819	4.88489240740323	1.03485347921062e-06	6.80822214955114e-05	MAMDC4
ENSG00000146070	181.173385002257	0.133882929602655	0.0277302004154665	4.8280548858919	1.37873098267163e-06	8.39309636795661e-05	PLA2G7
ENSG00000053747	469.429864371158	0.105654047720714	0.0222899642274033	4.73998283006765	2.1373633018179e-06	0.000118329271701775	LAMA3
ENSG00000122574	67.3442573245928	0.126116972696772	0.0266571252507096	4.73107927095084	2.23329283621612e-06	0.000122256116418383	WIPF3
ENSG00000090382	1827.53986195409	0.127579841234631	0.0271681848013782	4.69592805582502	2.65398948621805e-06	0.000137585440820866	LYZ
ENSG00000072571	54.7073922910432	0.132272565017126	0.0288794819209323	4.58015712952429	4.64626730007867e-06	0.000217087221526924	HMMR
ENSG00000123485	43.7633199993989	0.156606663502764	0.0342608695863364	4.57100667302445	4.85386823555061e-06	0.000224477847330284	HJURP
ENSG00000166851	65.3176142796763	0.104134687920073	0.0231437682160048	4.49946987664955	6.81231318717829e-06	0.000292232300494423	PLK1
ENSG00000233421	28.3010476090691	0.265741191563663	0.0591276693771101	4.49436269623268	6.97786091300268e-06	0.000298461217068986	LINC01783
ENSG00000133106	544.249173944129	0.105973008301073	0.0236593291262696	4.47912143812261	7.49508865023667e-06	0.000315978291918455	EPSTI1
ENSG00000073282	46.1312032582876	0.162490606363872	0.0364720422054433	4.45520997833296	8.38111247033983e-06	0.00034250501685893	TP63
ENSG00000158806	52.4257734074606	0.174182480687345	0.0393681233791836	4.42445475517501	9.66861636226773e-06	0.000383623471235733	NPM2
ENSG00000169258	15.4916675732507	0.130612466490644	0.0302158374686259	4.32264922745442	1.54166739168732e-05	0.000535966879228547	GPRIN1
ENSG00000122420	152.981507221037	0.103128407277888	0.0241377908847607	4.27248739415491	1.93304484678762e-05	0.000641622193376045	PTGFR
ENSG00000142102	2113.60665576834	0.157965582497746	0.0372843532207378	4.23677947589781	2.26748638706668e-05	0.00072475583408835	PGGHG
ENSG00000179593	7.34217819488102	0.224270169024547	0.0529290422687627	4.23718547344479	2.26339159547724e-05	0.00072475583408835	ALOX15B
ENSG00000171848	132.288430871771	0.122088416682736	0.0291003712410051	4.19542471371299	2.72360745490004e-05	0.000813954654087142	RRM2
ENSG00000148680	45.5157050680731	0.123929367654813	0.0295394555696478	4.19538428399988	2.72409334848877e-05	0.000813954654087142	HTR7
ENSG00000137877	213.550602123707	0.159660679426685	0.0380421412833962	4.19694249693485	2.70542589032395e-05	0.000813954654087142	SPTBN5
ENSG00000120280	68.8559193645049	0.100240255588615	0.0240295035576167	4.17154916864028	3.02535756768243e-05	0.000874977643018973	TASL
ENSG00000011426	50.508245924015	0.139079851658612	0.033390070346574	4.16530573955148	3.1093558671573e-05	0.000890127093691606	ANLN
ENSG00000147799	35.6747109441021	0.133288530060919	0.0321345266899113	4.14782926000791	3.35642557264111e-05	0.000936866881437574	ARHGAP39
ENSG00000172995	76.0205857667002	0.149936197788553	0.0362379454437257	4.13754687117653	3.51038755655316e-05	0.000964436251726431	ARPP21
ENSG00000142185	92.3844204730535	0.119015471029012	0.0288644462393592	4.12325495670601	3.73555828170136e-05	0.00100558487249249	TRPM2
ENSG00000120457	95.943195259441	0.115476743264119	0.0282535925385509	4.08715256675962	4.36699954897241e-05	0.00112995150587256	KCNJ5
ENSG00000121152	22.0898127612003	0.12571534457884	0.0308640329754757	4.07319888099952	4.63717937808881e-05	0.00118937165482414	NCAPH
ENSG00000178297	286.986924699107	0.127488360439772	0.0313395941876366	4.06796462253062	4.74255793521502e-05	0.00120791348436841	TMPRSS9
ENSG00000122952	104.512635095801	0.100793721561461	0.024970699563408	4.03647968714355	5.42592211537007e-05	0.00132305360644701	ZWINT
ENSG00000109805	69.6562654419868	0.102953629596318	0.0255915402225776	4.0229555822314	5.74723384591384e-05	0.00138321303811351	NCAPG
ENSG00000074803	48.8939220317606	0.197669302940093	0.0492554250663449	4.01314784460475	5.9914360660877e-05	0.0014177477181544	SLC12A1
ENSG00000101057	18.0316420124225	0.146445770215887	0.0367420418401482	3.98578203282825	6.72582337817415e-05	0.00155392999655422	MYBL2
ENSG00000187144	190.15558924574	0.110011204812216	0.0277230489977634	3.96822170682206	7.24109526145908e-05	0.00164959795933022	SPATA21
ENSG00000160401	19.9474645776042	0.1368884243964	0.0347067066075887	3.94414906444824	8.00838344878709e-05	0.00176148416157654	CFAP157
ENSG00000168671	35.9954554544234	0.130878131027645	0.0332535496139644	3.93576422808964	8.29323618966075e-05	0.00180519388929544	UGT3A2
ENSG00000255833	22.7287152671722	0.152369484346198	0.0388143565940863	3.92559603498394	8.65152440739153e-05	0.00186656639089472	TIFAB
ENSG00000187260	34.6116053551575	0.119224633575048	0.0304929029418241	3.90991417912917	9.23289183383391e-05	0.00197169950646546	WDR86
ENSG00000143184	28.6451743735785	0.143989986718677	0.0368657892095651	3.90578880327665	9.39185137710704e-05	0.00199896726500985	XCL1
ENSG00000170312	47.961630301604	0.138376842797265	0.0354547029995637	3.90291924879381	9.50394176766465e-05	0.0020178340039567	CDK1
ENSG00000162772	180.278114554941	0.114277964651087	0.029583256163273	3.86292719166461	0.000112036407658072	0.00226715329207114	ATF3
ENSG00000159307	292.178172533114	0.166722140202617	0.0431885092273016	3.86033561207582	0.000113231396499107	0.00228503138657276	SCUBE1
ENSG00000196787	38.8737432493055	0.14921532416605	0.0389554032644562	3.83041405458117	0.000127927811126274	0.00249910641415922	H2AC11
ENSG00000160097	2202.77743500386	0.102055074494388	0.0266962710377572	3.82282133523626	0.00013193337760347	0.00256052156001654	FNDC5
ENSG00000171224	25.7886391707118	0.105854129330278	0.0279373881473272	3.78897729351288	0.000151268737715702	0.00280564304807466	FAM241B
ENSG00000010932	144.668915531451	0.163668326437354	0.043271615918314	3.78234838158849	0.000155355722378009	0.00285259549813238	FMO1
ENSG00000156535	261.586949873276	0.114203682750529	0.030202965868505	3.78120755583207	0.000156069484662685	0.00286211926185781	CD109
ENSG00000105173	14.6685619305305	0.130566648216872	0.0346250443420342	3.77087309772384	0.00016267738801644	0.00293995720281742	CCNE1
ENSG00000157613	31.6814734224153	0.137878203203584	0.0365916498092017	3.76802368634694	0.000164545092715395	0.00295476261349763	CREB3L1
ENSG00000179954	110.462217707408	0.118212659042563	0.0314938022426518	3.75352134784376	0.000174367675015525	0.00307100619466118	SSC5D
ENSG00000127564	30.9800882186541	0.103335171084785	0.0275676377383385	3.74842313533004	0.000177949855514591	0.003122849677338	PKMYT1
ENSG00000171885	97.2211593714115	0.107692151257158	0.0288630264873468	3.73114549523656	0.000190611094320638	0.0033016001945432	AQP4
ENSG00000177606	607.990455538615	0.104913830798106	0.028419242207235	3.69164772350604	0.000222805926977936	0.00371031300192202	JUN
ENSG00000138755	579.876244970607	0.13137541476492	0.0360976873117789	3.63944132016598	0.000273230189366272	0.00423833723593336	CXCL9
ENSG00000128655	1076.75609816647	0.104539124708546	0.0287854519312411	3.6316652230528	0.000281598277736873	0.00429462225161012	PDE11A
ENSG00000261645	42.1568057650091	0.139633663451548	0.0386784867917964	3.6101118485629	0.000306064997760424	0.00451493507883541	DISC1FP1
ENSG00000157456	35.832453498044	0.11980332004816	0.0332186615078119	3.60650654211297	0.000310347037992182	0.00453948294554666	CCNB2
ENSG00000080573	1057.59409770066	0.135716081328419	0.0377391987857845	3.59615693218003	0.000322953014630041	0.00469578164285166	COL5A3
ENSG00000154099	50.13524364587	0.177119001479512	0.0493655471353026	3.58790718948295	0.000333342897459309	0.00479928719197793	DNAAF1
ENSG00000105464	9.98677644614321	0.155655085640885	0.0435087659319796	3.57755689702236	0.000346820740583761	0.00494961778706649	GRIN2D
ENSG00000182771	163.212356715892	0.141111906406572	0.0396993825872021	3.5545113603873	0.000378682151598483	0.00527601694786452	GRID1
ENSG00000104951	629.547233718664	0.123605453779454	0.0347827906415072	3.55363820727923	0.000379941502151909	0.00528854058640479	IL4I1
ENSG00000138180	16.1954958359389	0.129429802567449	0.036711314922115	3.52561064189723	0.000422507646624819	0.00572391858163944	CEP55
ENSG00000132821	72.8075294732573	0.109067558187839	0.0311033478996045	3.50661795443655	0.000453840239472908	0.00599845959757391	VSTM2L
ENSG00000122254	31.5205112329309	0.140349698636836	0.0401590659981689	3.4948446919367	0.000474337681515281	0.00620150145478918	HS3ST2
ENSG00000162062	36.8215868195222	0.115337387811305	0.0331294305130266	3.48141776134529	0.000498766915203624	0.00639633689943389	TEDC2
ENSG00000105088	1807.39806816736	0.123735132234963	0.035861426775667	3.45036835843133	0.000559822120148854	0.0069772177882814	OLFM2
ENSG00000139352	260.943711539394	0.267379627398337	0.0779200126286131	3.43146283449334	0.000600335384325203	0.00732738803946344	ASCL1
ENSG00000175063	18.9734692754499	0.133781313475801	0.0393817069566559	3.39704202316682	0.00068118505230507	0.00801416672202701	UBE2C
ENSG00000175262	13.9782773286875	0.124234393531585	0.0367939576515437	3.37648900692184	0.000734173058054941	0.00845451564735011	C1orf127
ENSG00000140323	36.0967099536588	0.133100070022198	0.0395759093970029	3.36315885219502	0.000770560098528036	0.00874991269775914	DISP2
ENSG00000187608	490.843481135648	0.11973483967688	0.0356976760689532	3.35413541894439	0.000796133898812961	0.0089571168937768	ISG15
ENSG00000117399	26.4853035461528	0.121176883856183	0.0361723344018813	3.34998793580434	0.000808150801266973	0.00905758625316101	CDC20
ENSG00000180340	13.1002179995034	0.127648536287767	0.0383866746072298	3.3253345749237	0.000883124892415217	0.00967612046051057	FZD2
ENSG00000179750	23.5905694888336	0.117348116429234	0.0355733672192285	3.29876324909169	0.000971117767627152	0.0104375595376249	APOBEC3B
ENSG00000089685	48.7244829537629	0.10132383214748	0.0308992129379388	3.27917194366695	0.00104112180122749	0.0109414741732153	BIRC5
ENSG00000223764	39.9799140010343	0.115793957615264	0.0356096541236839	3.2517574367073	0.00114693857001756	0.0117128834648903	LINC02593
ENSG00000146147	3023.30908745566	0.112163725696184	0.0344924152872233	3.25183738981978	0.00114661600294575	0.0117128834648903	MLIP
ENSG00000164611	39.0709825193931	0.100830073452002	0.0312899490419729	3.22244287827848	0.00127102506203621	0.0125909579237902	PTTG1
ENSG00000186810	17.0133194158506	0.111463771726928	0.0346209784803837	3.21954423645431	0.00128394549166551	0.0126591157985381	CXCR3
ENSG00000165304	28.6766022510193	0.127119681553084	0.0395350871956091	3.21536363190829	0.00130279377220623	0.0127933650816851	MELK
ENSG00000261713	23.6651420821432	0.189374409013292	0.0596078594890749	3.17700401652573	0.00148804975114782	0.0140393427003792	SSTR5-AS1
ENSG00000198125	49.8473005006363	0.13575254134892	0.043016183656895	3.15584809735116	0.00160032180653761	0.0148502980542146	MB
ENSG00000163517	141.949312363087	0.100375597656629	0.0321224201298147	3.12478316549583	0.00177936170200859	0.0159209658375492	HDAC11
ENSG00000103546	54.9947124515375	0.178451800860195	0.0573051305223488	3.1140632476284	0.00184529928970559	0.0162128815560485	SLC6A2
ENSG00000137441	22.1930635185516	0.114328238758974	0.0368781906054728	3.10015857291024	0.00193417062304003	0.0167821814171746	FGFBP2
ENSG00000196990	90.2675628848989	0.113621781249503	0.0367952803848378	3.087944433665	0.00201546152466878	0.0172878598144429	FAM163B
ENSG00000180061	30.8970227641515	0.113551890706419	0.0368060010837183	3.08514610017359	0.00203452186825089	0.0173638570849964	TMEM150B
ENSG00000235947	18.7058507701414	0.113698006117726	0.0372356961540382	3.05346798532718	0.00226212857517524	0.0186972891979696	EGOT
ENSG00000175352	26.7479967041909	0.114624162183428	0.0385678144760115	2.97201601233387	0.00295851253928818	0.0227384271994783	NRIP3
ENSG00000161682	6.9900857434875	0.139370413280658	0.0474587190610217	2.93666613929166	0.00331761058331933	0.0246818787362464	FAM171A2
ENSG00000213599	903.417773459275	0.135083286290635	0.0463342309308037	2.91541013149374	0.00355221394461765	0.0259663830500675	SLX1A-SULT1A3
ENSG00000164935	24.9812555128826	0.119900449073549	0.0411750996614709	2.91196499970453	0.00359162877590955	0.0262153163041637	DCSTAMP
ENSG00000122733	22.9479285638388	0.125284188429483	0.0430923232268507	2.90734356024273	0.00364512616145104	0.0264122544974539	PHF24
ENSG00000169594	31.9728764120397	0.164729905143996	0.057460858449876	2.86681942435114	0.00414619511347021	0.0288973068003142	BNC1
ENSG00000111012	12.0386979304852	0.126302598811038	0.0447091123657742	2.82498560422607	0.00472827403211543	0.031573631834843	CYP27B1
ENSG00000134020	21.821241670263	0.142710798363617	0.051375278510413	2.7778107000372	0.00547264908595678	0.0347974026714363	PEBP4
ENSG00000169679	28.9178568843273	0.109700019473023	0.0395969735618273	2.7704142414252	0.00559850409324821	0.0354032989448468	BUB1
ENSG00000126787	19.2482671701214	0.114710435693543	0.0416891939736216	2.75156280944469	0.00593116446066703	0.03700439241544	DLGAP5
ENSG00000114646	10.4514572308431	0.116690348815753	0.0424579540972305	2.74837427513647	0.00598915991078011	0.0372002392256795	CSPG5
ENSG00000261744	13.5401937782536	0.113161940121868	0.0414062073123488	2.73297042803818	0.00627659674228916	0.0383683128358851	ZFPM1-AS1
ENSG00000184293	16.9109725827737	0.109156954636734	0.0407597167984484	2.67805969252683	0.0074050020158818	0.0430423076763082	CLECL1P
ENSG00000168078	16.6967866643171	0.147492612278433	0.0551316675014419	2.67527936234788	0.00746670027544113	0.043332262555774	PBK
ENSG00000169248	28.7146436226384	0.11670225441345	0.0439822750537467	2.65339285589112	0.00796870648885725	0.0451909133738016	CXCL11
ENSG00000146005	7.10603598116	0.130043393496392	0.0498708877774305	2.607601334004	0.00911790781043685	0.0494480030463733	PSD2
ENSG00000154654	1243.34070489882	-0.46308436932804	0.0631346541278825	-7.33486823876533	2.21939725587578e-13	4.1431712374974e-11	NCAM2
ENSG00000080709	1036.92018436996	-0.243405937208683	0.0364103923176482	-6.68506768851002	2.308179316874e-11	2.50839250058211e-09	KCNN2
ENSG00000164318	172.758052000108	-0.256480797354866	0.040747068107159	-6.29446017270146	3.08471462602526e-10	2.18937090895974e-08	EGFLAM
ENSG00000175161	63.1876007421282	-0.367612381584839	0.0592692741635877	-6.20241072246306	5.56047297843921e-10	3.67467112912981e-08	CADM2
ENSG00000165841	6795.22122848562	-0.389806857840717	0.0633631479811559	-6.15194904704932	7.65364693692347e-10	4.81916970865254e-08	CYP2C19
ENSG00000042781	2865.04904923997	-0.219778967774403	0.0381132284254612	-5.76647470849206	8.09468506229155e-09	3.55560253140357e-07	USH2A
ENSG00000162391	660.942619120921	-0.429570500764448	0.0751515395321923	-5.71605722834774	1.09024034242627e-08	4.55695614351448e-07	FAM151A
ENSG00000175175	60.0272371768633	-0.292824811615107	0.0516636647346658	-5.66790631518295	1.4455296148042e-08	5.74725338178658e-07	PPM1E
ENSG000001656941	41.0231680505608	-0.425761960893904	0.0769964440598869	-5.52963147964017	3.20904207870813e-08	1.11563640608358e-06	FRMD7
ENSG00000149970	179.716384465132	-0.238722720142127	0.0442779662864591	-5.39145629674353	6.98889577516216e-08	2.18157638122136e-06	CNKSR2
ENSG00000108830	205.370911914335	-0.323162577427611	0.0605555481581854	-5.33663037090233	9.46897952405782e-08	2.80645249691823e-06	RND2
ENSG00000151365	8037.74079900028	-0.205900186780675	0.0392718471150755	-5.24294633194464	1.58032516714928e-07	4.34989690942723e-06	THRSP
ENSG00000099769	2386.00684481885	-0.252151425313931	0.0483825487862371	-5.21161930571252	1.87199393295814e-07	4.95740487191856e-06	IGFALS
ENSG00000196557	2817.10821980627	-0.227169820661013	0.0436842457491142	-5.20026881008056	1.99000507618532e-07	5.2509648332221e-06	CACNA1H
ENSG00000108479	2135.40977350438	-0.201148557119531	0.0406417282639672	-4.94931110736914	7.44766186304028e-07	1.59483021615589e-05	GALK1
ENSG00000160339	1340.45344306087	-0.250610397215902	0.0519920027667479	-4.82017202415181	1.43434484872341e-06	2.81391396239353e-05	FCN2
ENSG00000163673	33.3656802331291	-0.500532002675152	0.103925390486336	-4.81626290103725	1.46271781139642e-06	2.85746111997296e-05	DCLK3
ENSG00000188910	26.5508557644735	-0.342418657169231	0.0720659185463454	-4.75146454907145	2.01948569339883e-06	3.73853302450611e-05	GJB3
ENSG00000227117	218.732171022766	-0.236817798885343	0.0501563979942086	-4.7215870428472	2.34011443346117e-06	4.22285594751646e-05	HORMAD2-AS1
ENSG000001748851	116.956513337236	-0.256309520072247	0.0544584091909943	-4.70651867874674	2.51982906954354e-06	4.4973737566026e-05	NLRP6
ENSG00000087076	866.521517387626	-0.259907972932255	0.0556500510594033	-4.67039954114001	3.00614468585065e-06	5.18860572777821e-05	HSD17B14
ENSG00000132854	388.431950264959	-0.21093608020439	0.0458457436337665	-4.60099593736398	4.20475630046893e-06	6.91799346565202e-05	KANK4
ENSG00000162390	604.928397315912	-0.237568666190654	0.0519034493820359	-4.57712674242568	4.71405875964838e-06	7.64198409533716e-05	ACOT11
ENSG00000178965	41.9109216399802	-0.217299420418253	0.0480134732918487	-4.52580089545706	6.01672068891255e-06	9.3805854651473e-05	ERICH3
ENSG00000152785	24.8237165722807	-0.591011022022461	0.132527259969367	-4.45954305671959	8.21345727026817e-06	0.000120983565875607	BMP3
ENSG000001799141	860.814472548966	-0.535171175585894	0.120320098295994	-4.44789509953146	8.67158575763074e-06	0.000126587895174329	ITLN1
ENSG00000145794	66.6213984026125	-0.22354489363818	0.0505182805445882	-4.4250297363323	9.64289994783508e-06	0.000138020473302135	MEGF10
ENSG00000104938	1203.41656968272	-0.241118546367708	0.0548099756107023	-4.39917266302571	1.08664346796294e-05	0.000152848957991221	CLEC4M
ENSG00000179915	66.9555711437063	-0.36487479309357	0.0847095126031491	-4.30736503942541	1.65210835996824e-05	0.000216604841368132	NRXN1
ENSG00000184845	78.9431558023091	-0.211606080863438	0.0492409165963487	-4.29736275216146	1.72842212672379e-05	0.000225001606221515	DRD1
ENSG00000072657	360.19097134502	-0.226222761227025	0.052942455057408	-4.27299340353071	1.92866164719698e-05	0.000246475566428805	TRHDE
ENSG00000144488	59.8508835680071	-0.323119674066958	0.0760805402224469	-4.24707386569824	2.16580571094712e-05	0.000271577227224831	ESPNL
ENSG00000065325	83.8776821191918	-0.22723555261522	0.0543436985214956	-4.1814517376902	2.8965373847087e-05	0.000346615823581251	GLP2R
ENSG00000182566	960.934866135834	-0.211508687591294	0.0506890180875745	-4.17267281101943	3.01047105740262e-05	0.000357046248044897	CLEC4G
ENSG00000176728	138.924412088119	-0.598059659620591	0.146520894703154	-4.08173633414019	4.47004915993616e-05	0.000494570823721142	TTTY14
ENSG00000206052	320.119689260959	-0.227572396352603	0.0560765324335833	-4.05824658687908	4.94425463155576e-05	0.000540918416849773	DOK6
ENSG000001161761	17.8914064412031	-0.271582449871226	0.0669689999748426	-4.05534575659257	5.00601976022662e-05	0.000545641277134359	TPSG1
ENSG00000124713	3286.16836156812	-0.205706586133925	0.0520238711351372	-3.95408072574187	7.68294685876223e-05	0.00077791831879585	GNMT
ENSG00000218336	76.9041815930376	-0.287792658549622	0.0745358328324916	-3.86113158749288	0.00011286309546492	0.00106689076905016	TENM3
ENSG000001850381	472.093010247033	-0.311416304052978	0.0813313430268098	-3.82898268322367	0.000128674059547885	0.00118640726915484	MROH2A
ENSG00000117600	14.1435139612975	-0.412064972466827	0.108625431976094	-3.79344841231574	0.000148569508419614	0.0013421571785863	PLPPR4
ENSG00000167014	33.0130100833054	-0.229242446684693	0.0604416005518897	-3.79279245737191	0.000148962652024968	0.00134402699420252	TERB2
ENSG00000133328	56.0784147273372	-0.272605905838757	0.0720617359435156	-3.78294947060996	0.000154980885580935	0.00138726331443435	PLAAT2
ENSG00000176635	77.1613189065309	-0.211033895815171	0.0563971262435208	-3.74192640426277	0.000182615000645509	0.00157284894578745	HORMAD2
ENSG000002544801	29.1674099867101	-0.363527905372226	0.0983059175023382	-3.6979249531299	0.000217369128377284	0.00180681160477232	LINC02749
ENSG00000181378	18.1029941232083	-0.249720964096565	0.0680602851706383	-3.66911427817962	0.000243392268577263	0.00198094619617368	CFAP65
ENSG00000173805	66.7798067371184	-0.237024517585213	0.0650249905974271	-3.64512959413778	0.000267257091814659	0.00213558213181528	HAP1
ENSG00000197838	87.3849291937463	-0.242191098456652	0.0666158462443238	-3.63563794668883	0.00027729355838252	0.00220258462102325	CYP2A13
ENSG00000226306	136.533187674843	-0.281417265469552	0.0794040273206713	-3.54411828927839	0.000393928463087864	0.00293814157700155	NPY6R
ENSG000001619051	28.4520104517867	-0.369196584854968	0.105412362755378	-3.50240308825761	0.000461081484249995	0.00335209437831104	ALOX15
ENSG00000114374	359.496006396322	-0.547818441651431	0.156450538255188	-3.50154398802949	0.000462570604125709	0.00336125474647265	USP9Y
ENSG00000084453	1673.97690124539	-0.200840989370186	0.0573678074078152	-3.50093542781671	0.000463628164725699	0.00336560554413198	SLCO1A2
ENSG00000267659	146.759175655623	-0.225433353114472	0.0647791190993523	-3.48003116202804	0.000501355464606874	0.00358974427586503	LINC01482
ENSG00000188517	159.339027599041	-0.20144296010309	0.0584200268309127	-3.44818328629211	0.000564370918450609	0.00395788037504249	COL25A1
ENSG00000183908	169.56832959577	-0.201030417279088	0.0591034593923712	-3.40133080780439	0.000670586247259431	0.00456527648888312	LRRC55
ENSG00000166148	982.226388450905	-0.208274553091064	0.0612964991618713	-3.39782134279894	0.000679247628478029	0.00460713913888172	AVPR1A
ENSG00000125851	54.6116847311295	-0.332508952865121	0.0987190740081964	-3.36823411489368	0.000756513266554342	0.00506087966927399	PCSK2
ENSG000002488101	239.017112354503	-0.258962839799308	0.0774780599766054	-3.3424022217064	0.000830566115058796	0.00545160745381803	LINC02432
ENSG00000184611	72.8552548440513	-0.209769878845652	0.0628777199409389	-3.33615593953931	0.000849455015520717	0.00555530017768172	KCNH7
ENSG00000189280	26.6845246674611	-0.313574109006192	0.0955525713909857	-3.28169199887983	0.00103186248354682	0.0064805027808713	GJB5
ENSG00000230550	68.6671208626416	-0.21921048312295	0.0675258574195868	-3.24631913610274	0.0011690770535919	0.00714908574857394	ERLNC1
ENSG000001787521	13.9080558113452	-0.218018267226024	0.0678604668351679	-3.21274340413229	0.00131473692156318	0.00784723571043673	ERFE
ENSG00000174145	25.0475040861442	-0.221025623798813	0.068897443272893	-3.20803811141964	0.00133643787261748	0.00794122317908912	NWD2
ENSG00000106018	13.8003772166841	-0.227946560054593	0.0724189029465062	-3.14761133875461	0.00164610403376111	0.00936409161663797	VIPR2
ENSG00000180440	7.49996415056166	-0.477680399600538	0.151799520803528	-3.14678463457598	0.00165076502549604	0.00937969546438901	SERTM1
ENSG00000136267	124.783077756748	-0.204286530336439	0.0654333902034394	-3.12205327740608	0.00179594434536868	0.0100566028591236	DGKB
ENSG00000166796	35.9128332899745	-0.367626573260125	0.117764233203662	-3.12171669834888	0.00179799869396105	0.0100578343975821	LDHC
ENSG00000165246	156.477605747464	-0.364469972400831	0.116960811659146	-3.1161717094012	0.00183215554772782	0.010216478160667	NLGN4Y
ENSG00000230679	6.88132041581277	-0.23221556354262	0.0752509342830854	-3.08588279673781	0.00202948801762041	0.0110851149316862	ENO1-AS1
ENSG00000164418	49.1426214749129	-0.249192707888521	0.0809781371392017	-3.07728377920274	0.00208896326875544	0.0113340163150559	GRIK2
ENSG00000114638	36.9061793950105	-0.294115191983145	0.0960845883133386	-3.06100278042525	0.00220597045896522	0.0118331965643432	UPK1B
ENSG00000147588	22.5430185419409	-0.253108995381815	0.0827351804297578	-3.05926685682042	0.00221879412062164	0.0118759316102299	PMP2
ENSG000002422651	1212.46204193862	-0.221715069418801	0.0729962051388119	-3.03735062661381	0.00238667660661892	0.0125501550163821	PEG10
ENSG000002357701	141.790292846619	-0.250239926715364	0.0835764715776981	-2.99414323183918	0.00275216712294619	0.0139906596884073	LINC00607
ENSG00000095596	299.771630991413	-0.242393977796955	0.0817050199815435	-2.96669626727599	0.00301018167329574	0.0150570662560252	CYP26A1
ENSG00000151025	21.1908362059599	-0.242975670569484	0.081928117052284	-2.96571774515975	0.00301977492923598	0.0150896178429227	GPR158
ENSG00000225366	20.4049084783088	-0.235529847697741	0.0804650677009524	-2.92710681078509	0.00342131359751637	0.0166591741749627	TDGF1P3
ENSG00000019169	1644.64360076328	-0.204757739190198	0.0702312573995338	-2.91547875934167	0.00355143280479071	0.0171560983467516	MARCO
ENSG00000196104	13.4029733476865	-0.355971304033728	0.126268512864739	-2.81916129332299	0.00481493167246063	0.0218913717827064	SPOCK3
ENSG00000130287	7.01055038415688	-0.291358343024778	0.103565092371604	-2.81328714485522	0.00490378398424174	0.022225336679892	NCAN
ENSG00000108018	20.6858900207111	-0.306075440467212	0.109662401966997	-2.79107000190754	0.0052534109112777	0.0234702363056453	SORCS1
ENSG00000106633	466.072602164505	-0.2454733649837	0.0886982104984715	-2.76751203439364	0.00564859599380741	0.0248487411769561	GCK
ENSG00000136531	58.3036525189597	-0.201450161052242	0.0730960179540905	-2.75596628504124	0.00585190285928098	0.0255667858393422	SCN2A
ENSG00000236882	1891.72035439294	-0.215823282828925	0.0800589207400589	-2.69580554963607	0.00702186442671566	0.0294420614473694	LINC01554
ENSG00000109182	46.0570208300005	-0.247681047243047	0.0922417029631002	-2.68513090377492	0.00725014039641326	0.0302305110622666	CWH43
ENSG00000185985	33.8780414963718	-0.211207531389883	0.0787029570506798	-2.68360350493412	0.0072833426273387	0.0303131687051592	SLITRK2
ENSG00000121446	57.9133842330628	-0.202066011759171	0.0755108720131356	-2.6759856742751	0.00745098299060046	0.0308882089446452	RGSL1
ENSG00000172346	26.6378659285742	-0.205412287484769	0.0784296115577805	-2.61906547036049	0.0088171023640672	0.0353516258776147	CSDC2
ENSG00000123560	27.846879812761	-0.251551396432982	0.0971628765308296	-2.5889661300133	0.00962645623582638	0.0378023927826041	PLP1
ENSG00000163491	428.64041010029	-0.217448754667528	0.084058043949325	-2.58688811267865	0.00968470342247239	0.0379701453530445	NEK10
ENSG00000169218	40.6775257657314	-0.251887905338423	0.0993019687878133	-2.53658520987285	0.0111939497273551	0.0425236759321666	RSPO1
ENSG00000187833	5.46596634085997	-0.240639344804743	0.0956286960630467	-2.51639261761022	0.0118563023520471	0.0443621045159101	C2orf78
ENSG00000266729	6.56431795745474	-0.207116202789264	0.0831430870382477	-2.49108146169729	0.0127354916421946	0.046780770626599	DSG1-AS1
ENSG00000128250	10.9287184385325	-0.268962465002142	0.108408818774916	-2.48100171223687	0.0131013743742844	0.0478253952339203	RFPL1
ENSG000001659531	34.4861273770515	-0.282478171794104	0.11454869412768	-2.4660095337206	0.0136627697675363	0.0493953906504498	SERPINA12
ENSG00000175336	5591.99866238963	-0.147452168428778	0.0172544901356508	-8.54572735963468	1.27729234920938e-17	1.87391560552507e-13	APOF
ENSG00000166582	672.420258951419	-0.111042483538947	0.0132301171666017	-8.39315949667204	4.73248890072947e-17	3.4715172331301e-13	CENPV
ENSG00000122884	1032.512869438	-0.245455485813522	0.0311503269355513	-7.8797081751777	3.28146559526804e-15	9.62847634963547e-12	P4HA1
ENSG00000119711	18112.0065345703	-0.107123318510256	0.0140674478663608	-7.61497888799134	2.63734573227192e-14	4.29916658201793e-11	ALDH6A1
ENSG00000164142	195.665015368906	-0.142039834194339	0.0196305822650815	-7.23564040415636	4.63337508186154e-13	6.1796587114537e-10	FHIP1A
ENSG00000105852	9281.40944655271	-0.112148002277091	0.0160138325101673	-7.00319565637319	2.5018904888981e-12	2.82347964327878e-09	PON3
ENSG00000135318	2358.94151402109	-0.105217142980858	0.015217301235627	-6.91431032031637	4.70145002028306e-12	4.59833154983819e-09	NT5E
ENSG00000017427	2447.81315397609	-0.184830177093274	0.0267155938755153	-6.91843789640289	4.56650898086676e-12	4.59833154983819e-09	IGF1
ENSG00000115457	2055.45347518987	-0.274649501866048	0.0408231444509314	-6.72778899225098	1.72260475531113e-11	1.2034444935795e-08	IGFBP2
ENSG00000121871	113.45501970078	-0.317530929429329	0.0476422381326675	-6.66490370467301	2.64838943891816e-11	1.61893839409868e-08	SLITRK3
ENSG00000076770	8954.5405519397	-0.104889341584586	0.0158341495129322	-6.62424852682613	3.49019131510277e-11	2.04818387135491e-08	MBNL3
ENSG00000140465	766.113457973864	-0.310019134309244	0.0472779050653893	-6.5573788407177	5.47617700487674e-11	3.01677778086777e-08	CYP1A1
ENSG00000196177	22255.5647025382	-0.106645192409538	0.0165822570910077	-6.4312832580174	1.26531111547966e-10	5.80105605475068e-08	ACADSB
ENSG00000123612	232.501819789771	-0.117981371383792	0.018499154843737	-6.37766278407772	1.79810887877776e-10	7.99395616986317e-08	ACVR1C
ENSG00000120833	259.113533069136	-0.156628752176838	0.0251018766980833	-6.23972279286982	4.38347011529007e-10	1.53118785860525e-07	SOCS2
ENSG00000124564	843.636864091986	-0.117385573362508	0.0190149352086508	-6.17333543735159	6.68641412900043e-10	2.13253003666446e-07	SLC17A3
ENSG00000139344	2721.25221479286	-0.11023599232682	0.0184162448419628	-5.98580184357884	2.15326392185172e-09	5.54219912236605e-07	AMDHD1
ENSG00000164309	846.0574702509	-0.139597284273748	0.0238364915428176	-5.85645265885665	4.72858296991533e-09	1.03541851868101e-06	CMYA5
ENSG00000104760	27675.4549924201	-0.123782595040135	0.0211468140665428	-5.85348670729441	4.81372745181536e-09	1.03856169772916e-06	FGL1
ENSG00000107864	1055.03360703624	-0.114437257867896	0.0195672810689601	-5.84839853143572	4.96328256206456e-09	1.05182690889379e-06	CPEB3
ENSG00000052795	4162.42076393614	-0.101485355320475	0.0175289935563387	-5.78957114647214	7.05663621491265e-09	1.39902580958086e-06	FNIP2
ENSG00000198189	4248.29565106172	-0.111844685393	0.0194286469429323	-5.75668937324977	8.57795432899186e-09	1.63437880468363e-06	HSD17B11
ENSG00000171557	287506.199886817	-0.102651364326679	0.0180991647673908	-5.67160781428025	1.41463529059742e-08	2.50049570462105e-06	FGG
ENSG00000139946	195.086246059453	-0.114844051402735	0.020271607255486	-5.66526619992876	1.46796458907097e-08	2.56387005788811e-06	PELI2
ENSG00000184999	2000.11072475289	-0.211565444619862	0.0375340111500532	-5.63663296667301	1.73407153499956e-08	2.92420269999753e-06	SLC22A10
ENSG00000127831	781.99273029217	-0.22498553063954	0.0408068240155905	-5.51342909101631	3.519088563218e-08	5.21323920626497e-06	VIL1
ENSG00000148468	594.540092636238	-0.103414432223521	0.0189084883033711	-5.46920676916743	4.52054137080462e-08	6.41621968847793e-06	FAM171A1
ENSG00000130707	38511.8395262889	-0.11263472023294	0.0206891711334923	-5.44413884472168	5.20566050714022e-08	7.0025960705211e-06	ASS1
ENSG00000246985	92.8909543495127	-0.163423286977854	0.0300504724077977	-5.43829344045344	5.37933265610922e-08	7.05523940988583e-06	SOCS2-AS1
ENSG00000127824	483.559087577604	-0.102981309149611	0.0189930029845963	-5.42206565402692	5.89142346356008e-08	7.26328349864621e-06	TUBA4A
ENSG000001687851	59.6302747608437	-0.151727608517786	0.0280345636817517	-5.41216229509393	6.22682126692725e-08	7.48800777107293e-06	TSPAN5
ENSG00000140505	15207.2553946204	-0.162885998301237	0.0306754150728539	-5.30998514329418	1.09634171604633e-07	1.16553835624026e-05	CYP1A2
ENSG00000165912	719.533691196336	-0.122467486850324	0.023090288882916	-5.30385251875021	1.13383927852824e-07	1.1881825753777e-05	PACSIN3
ENSG00000177138	90.6229807317075	-0.22449571223876	0.0431498687313012	-5.20269745515841	1.9641648913225e-07	1.77878167411064e-05	FAM9B
ENSG00000112394	1052.21485496011	-0.101152333871944	0.0197931946014067	-5.11046023185946	3.21374957355093e-07	2.70970804560722e-05	SLC16A10
ENSG00000198670	9140.67479813168	-0.119549042223841	0.023736178167584	-5.03657502820343	4.7393539263221e-07	3.65952955016166e-05	LPA
ENSG00000196553	113.876697676621	-0.126561259814615	0.025296606020987	-5.00309249824325	5.64178529813455e-07	4.1385316054466e-05	CCDC196
ENSG00000153253	142.243550824209	-0.210402001463398	0.0424207839939425	-4.95988007891231	7.05367102924738e-07	4.97521190721578e-05	SCN3A
ENSG00000169715	6998.05715925221	-0.142316519411807	0.0288965213199991	-4.92503986330393	8.43431581898236e-07	5.75534173861815e-05	MT1E
ENSG000001835691	54.544492053574	-0.126825151904477	0.0258923767830083	-4.89816570210369	9.67354440609628e-07	6.42174524804699e-05	SERHL2
ENSG000000391391	89.1009743966476	-0.210555435751433	0.0431913278124997	-4.87494704181098	1.08837648829099e-06	7.09669842654097e-05	DNAH5
ENSG00000180769	73.6959202722737	-0.10026241196495	0.0206513014937411	-4.85501661942892	1.20376647354735e-06	7.55342071519943e-05	WDFY3-AS2
ENSG00000181656	244.80713906695	-0.205786241739757	0.0430201461148117	-4.78348542077372	1.72281392958178e-06	9.99027792920722e-05	GPR88
ENSG00000168952	102.648039419565	-0.108166649282063	0.0231664470298796	-4.66910826431656	3.02509937613495e-06	0.000151471784802989	STXBP6
ENSG000001845571	140.555227828623	-0.159000480940532	0.0341152365990335	-4.66068820830154	3.15153828246591e-06	0.000157266048102236	SOCS3
ENSG00000129214	680.748328648267	-0.142752557635402	0.0309398939392603	-4.61386706482082	3.95245274833513e-06	0.000189498151211846	SHBG
ENSG00000154310	298.544588722755	-0.100253702174689	0.0217881493370223	-4.60129498031018	4.19872307705566e-06	0.000199351023506419	TNIK
ENSG00000109084	3643.09638394925	-0.123024933855679	0.0267551475176126	-4.59817811786286	4.2620155286711e-06	0.000201054758267311	TMEM97
ENSG00000170748	8.07270286139026	-0.212204262842076	0.0465616237603056	-4.55749275271157	5.17678761084266e-06	0.000235865375896499	RBMXL2
ENSG00000116678	5904.64166595696	-0.110625530246824	0.0247110256598216	-4.47676805365038	7.57815033496776e-06	0.000318564594740149	LEPR
ENSG00000173930	692.680564465447	-0.100396739650127	0.0226537689899694	-4.43178968120408	9.34541515676094e-06	0.000373587427152152	SLCO4C1
ENSG00000168772	228.150595664555	-0.108456852985346	0.0246312375139078	-4.40322387066856	1.06654007504046e-05	0.000407479412523922	CXXC4
ENSG00000152583	1043.62708037428	-0.136388998080835	0.0311014872245852	-4.38528862288687	1.15832090431623e-05	0.000428550969104443	SPARCL1
ENSG00000165972	146.654997085084	-0.126844518810205	0.0292443471990286	-4.33740298413701	1.4417613873571e-05	0.000507244156209016	CCDC38
ENSG00000084110	3739.96265236141	-0.120717464824837	0.0279056882761775	-4.32590888388481	1.51904208436126e-05	0.000530615867134857	HAL
ENSG00000109956	342.327009942016	-0.171969960291557	0.0398928520138208	-4.31079633594456	1.6266767540495e-05	0.000557592865856548	B3GAT1
ENSG00000269113	280.29807732711	-0.120604897787655	0.0282345604169012	-4.27153446013847	1.94132520697819e-05	0.000642916074753431	TRABD2B
ENSG000001295211	85.5493872896049	-0.114236064335018	0.026868982667278	-4.25159618991227	2.12252311443035e-05	0.000696633928675786	EGLN3
ENSG000001547341	370.250702053791	-0.116960802515713	0.0275586530711657	-4.24406817755866	2.19503614448602e-05	0.000712464054773328	ADAMTS1
ENSG00000065154	2871.06522443849	-0.110267100006655	0.0260387539083817	-4.23473029449234	2.28826174878399e-05	0.000726646928926621	OAT
ENSG000001817781	10.1233295195723	-0.191463624634021	0.0458877949080048	-4.1724302729705	3.01367840495901e-05	0.000873788060852839	TMEM252
ENSG00000106537	321.934872984152	-0.140432547120741	0.0338107560297186	-4.1534873398662	3.27446337107774e-05	0.000927406411526669	TSPAN13
ENSG00000183230	792.398516795784	-0.119233512537648	0.0288551744151783	-4.13213626166574	3.59407241909839e-05	0.000981911293493343	CTNNA3
ENSG00000154263	926.688259432872	-0.105167812681277	0.0254786532135611	-4.12768335122599	3.66436229577707e-05	0.000995552948913804	ABCA10
ENSG00000235529	13.5372716845732	-0.152642999294142	0.0372876349243223	-4.09366267407255	4.24611927529427e-05	0.00110844868127833	AGAP1-IT1
ENSG000001746401	130.713864451633	-0.135366818382078	0.0334227340219198	-4.05014198698705	5.11865654614623e-05	0.00128149846738074	SLCO2A1
ENSG000001570641	23.350199054566	-0.202347476391541	0.0514489989875141	-3.93297207668993	8.39019874205266e-05	0.001818206879537	NMNAT2
ENSG00000134121	99.590203635155	-0.210860138457104	0.0551360706476814	-3.82435918954937	0.00013111265314036	0.00255113227350427	CHL1
ENSG000002413131	12.2839611036032	-0.145608632184445	0.0380979385652926	-3.82195566657497	0.000132397495985111	0.00256052156001654	WWTR1-AS1
ENSG000002721381	5.07211151278855	-0.191417185574699	0.0504839593612846	-3.79164368239893	0.000149653525795121	0.00278272101006365	LINC01607
ENSG00000198088	40.993794273153	-0.121535708068829	0.0325711273236603	-3.73139396930062	0.000190423155681459	0.0033016001945432	NUP62CL
ENSG00000269897	553.916944302498	-0.111199371227511	0.0298593874048934	-3.72410089060593	0.000196012532671527	0.00338675051361228	COMMD3-BMI1
ENSG000001849491	128.575384600884	-0.129616917683145	0.0351068715112324	-3.69206688330728	0.000222438945609759	0.00370841110345542	FAM227A
ENSG00000215217	16.063433145881	-0.142361773733838	0.0386708574326781	-3.68137101644759	0.000231983139803661	0.00381122580521781	C5orf49
ENSG00000133116	29.1522801661236	-0.17829534658332	0.0485110864414248	-3.67535257736609	0.000237521165251613	0.00387616575684806	KL
ENSG00000021461	1804.81366447652	-0.103222031019406	0.0284553418565887	-3.62750978496873	0.000286167933235258	0.00432857738918359	CYP3A43
ENSG00000178947	21.4944543987327	-0.110039782754999	0.0303879945332771	-3.62115975223364	0.000293285337051731	0.00440859547119461	SMIM10L2A
ENSG00000203972	17.6564132505477	-0.126835328205873	0.0351584807860092	-3.60753153635537	0.000309123975108664	0.0045306272116076	GLYATL3
ENSG00000100867	592.911063624349	-0.206949882410651	0.0576149265580351	-3.59194907941421	0.000328213991360564	0.00473939711343587	DHRS2
ENSG00000184313	323.006709094831	-0.109265150699531	0.0306810189038703	-3.56132731581961	0.000368984752291167	0.00519019683687795	MROH7
ENSG00000224533	82.0720444624252	-0.120671893225943	0.0341852638368254	-3.52993891759734	0.00041565561872016	0.00566210174767268	TMLHE-AS1
ENSG00000144407	39.7738734929292	-0.197671977626526	0.0560917748436245	-3.52408135020876	0.000424953759226367	0.0057355074531831	PTH2R
ENSG00000185585	95.9978449845549	-0.100259277510136	0.0287578372941286	-3.48632883915111	0.000489698641072775	0.00632328907488626	OLFML2A
ENSG00000171124	38.1636374640658	-0.118454095467979	0.0341000089423349	-3.47372622887849	0.000513284458853761	0.00654817069203785	FUT3
ENSG00000183715	88.0042440648211	-0.161170365104992	0.0468067703344389	-3.44331309238844	0.000574633640711874	0.007096776031127	OPCML
ENSG00000173705	38.5558640066115	-0.134183485438141	0.0395250425492266	-3.39489793770674	0.000686541885573341	0.00805136371162789	SUSD5
ENSG00000196542	21.089642108395	-0.115599411408244	0.0340810571107616	-3.39189629689454	0.000694107056584259	0.00812060975051648	SPTSSB
ENSG00000221946	9.48039807067295	-0.144603612028442	0.0432969920758268	-3.33980734216351	0.000838365277061124	0.00931792195436648	FXYD7
ENSG00000173702	53.3556665805943	-0.297997560829893	0.0892507825224186	-3.3388789701092	0.0008411720495078	0.00934204022583568	MUC13
ENSG00000163624	54.7179128255571	-0.111761448180656	0.0340357266267454	-3.28365101195853	0.00102471728786342	0.010829100213349	CDS1
ENSG00000138722	377.573454515782	-0.11161266976681	0.033994068860724	-3.28329833725097	0.00102600022469873	0.010829100213349	MMRN1
ENSG00000134202	553.625517241592	-0.1077125010839	0.0329947092483951	-3.2645385741394	0.00109642532361348	0.0113759942876473	GSTM3
ENSG00000158077	52.1433507245911	-0.109536503582506	0.0338018525392846	-3.24054734737402	0.00119300458125256	0.0120209960244205	NLRP14
ENSG000002590701	34.3816600753238	-0.124511424081101	0.0385270012577811	-3.2317964029436	0.00123014669913019	0.0123023055371091	LINC00639
ENSG00000206150	36.4393804383839	-0.110512344919171	0.0345185637749757	-3.2015336918301	0.00136698088138153	0.0132114469767776	RNASE13
ENSG000001705791	39.5883941554352	-0.144502707437266	0.0452453475759054	-3.19375836808066	0.0014043360839498	0.013457227098385	DLGAP1
ENSG000001591671	32.8446643534815	-0.122485588447501	0.0383922874461334	-3.19036964440724	0.00142090925798459	0.0135644430868705	STC1
ENSG00000164440	38.0337163911467	-0.107079803907503	0.0338188202602193	-3.16627851248435	0.0015440288089994	0.0144591813900522	TXLNB
ENSG00000166741	6663.91736884271	-0.104097221135217	0.0329089876236253	-3.1631851555496	0.00156053046299587	0.0145556584755011	NNMT
ENSG00000054803	48.4693049946376	-0.107632917366084	0.0342957248351335	-3.13837709753903	0.00169886162065264	0.0154615377398231	CBLN4
ENSG00000021645	41.3985308399812	-0.133615197987058	0.0426018332281515	-3.13637202585838	0.00171052070500106	0.0155228124718296	NRXN3
ENSG000001699941	70.3520987287798	-0.133269835572723	0.0425750772178027	-3.13023121228766	0.00174668764708309	0.0157502485988667	MYO7B
ENSG000001658161	16.012732574208	-0.114840448718585	0.0368145816404362	-3.11942832435851	0.00181202340644704	0.016103919727858	VWA2
ENSG00000162761	5.12789438986548	-0.191456780720475	0.0632971380925922	-3.02473044579691	0.0024885480924484	0.0200358473101294	LMX1A
ENSG00000258498	73.7588675855381	-0.149452163651172	0.0496600268790682	-3.00950629799531	0.00261672653563753	0.0208188693082094	DIO3OS
ENSG00000146678	2067.85003810407	-0.159761392568388	0.0531109105546372	-3.00807105169163	0.00262911661929037	0.0209061083585956	IGFBP1
ENSG00000117013	10.851039345167	-0.118451394939981	0.0394510204346744	-3.00249254987259	0.0026777852767413	0.021155513082968	KCNQ4
ENSG00000215018	228.650078493585	-0.109348136535399	0.0365677211838849	-2.9902912458102	0.00278711562850095	0.0217846421873934	COL28A1
ENSG00000104953	24.5982256921612	-0.102951478319615	0.0345920613665213	-2.97615910277187	0.00291883389446028	0.0225380063503299	TLE6
ENSG000000164021	37.8632057274938	-0.132578509314717	0.0448722827559752	-2.95457465437421	0.00313100391038028	0.0237022489005103	IL20RA
ENSG000000752131	57.5569874229177	-0.123525565104112	0.0422842286715055	-2.92131532216771	0.00348556854076843	0.0256196272853776	SEMA3A
ENSG00000150051	26.7175492501422	-0.106276113673618	0.0363824567010595	-2.92108129329604	0.00348818796197269	0.0256260418578374	MKX
ENSG00000177511	488.316697349852	-0.121547147065629	0.0416751553725039	-2.91653734651276	0.00353940347332821	0.0259114712361268	ST8SIA3
ENSG00000215472	3150.46372740627	-0.174550434964993	0.0599601060161507	-2.91110951201415	0.00360147763858069	0.0262610727811219	RPL17-C18orf32
ENSG00000244067	22054.2835236847	-0.107426832503555	0.0369503307368356	-2.90733074268429	0.00364527553874115	0.0264122544974539	GSTA2
ENSG000001720611	22.8392098752275	-0.126068783706454	0.0442794270757942	-2.84711867411156	0.00441169127713658	0.0302306972101218	LRRC15
ENSG000000947551	494.717164812418	-0.13251774318675	0.0469743537823941	-2.82106580541013	0.00478643832564257	0.0318610874208267	GABRP
ENSG00000155066	71.7885297611373	-0.103570766755312	0.0367741043453602	-2.81640487508922	0.00485644221632853	0.0321554522380691	PROM2
ENSG000001443661	55.5391124121779	-0.115816737170862	0.0411201886445284	-2.81654197095404	0.00485436998118166	0.0321554522380691	GULP1
ENSG000001233581	63.5428949816882	-0.116099380036634	0.0412834784296477	-2.81224800944237	0.00491965544458447	0.0324387707988758	NR4A1
ENSG000001341981	30.7984099052352	-0.113795456345628	0.0405216268719867	-2.80826474971311	0.00498092594771082	0.0326266028690366	TSPAN2
ENSG000001038881	187.893327524737	-0.104089817459039	0.0375910623843384	-2.76900440840974	0.00562278744190979	0.0355262336607487	CEMIP
ENSG000001304131	631.833298981613	-0.10235343558193	0.0372049155284649	-2.75107291948078	0.00594004191214274	0.03700439241544	STK33
ENSG00000163431	113.440409516112	-0.127394162375423	0.0468863329318461	-2.71708522312042	0.00658596468720432	0.0396970780303922	LMOD1
ENSG00000143194	17.658198585446	-0.120632062537976	0.0446980685099979	-2.698820476124	0.00695857027049072	0.0412762495717238	MAEL
ENSG000001791781	34.7654409994161	-0.140331607947634	0.0520382989168603	-2.69669860215525	0.00700306236332673	0.0414114985620179	TMEM125
ENSG00000189058	50.5090450162124	-0.188830738016463	0.0700405250098988	-2.69602116759941	0.00701732072337021	0.041462389179446	APOD
ENSG00000234155	445.232537759968	-0.123194083935901	0.0456939891443021	-2.69606760632898	0.00701634246867688	0.041462389179446	LINC02535
ENSG00000136002	55.8855047903431	-0.134945355679693	0.0503477602366268	-2.68026531955881	0.00735638268782828	0.0428956639161878	ARHGEF4
ENSG00000126950	5.96368890533574	-0.18824573923641	0.070269782094831	-2.67890028436929	0.00738643869713858	0.0429514237517717	TMEM35A
ENSG00000154856	146.684473860609	-0.112669279922051	0.0420949018248351	-2.67655404901261	0.00743835672148049	0.0431848561380452	APCDD1
ENSG00000232624	19.840493388218	-0.115540065894443	0.0433577368190393	-2.6648085064188	0.00770321734760009	0.0443003595315733	LINC01517
ENSG00000116299	54.7738520608462	-0.117005420497051	0.0441365539925411	-2.65098676522922	0.00802569862436083	0.0453388619630334	ELAPOR1
ENSG00000163817	212.827676176007	-0.147601007875297	0.0558687778721879	-2.64192297552968	0.00824368010505338	0.0461390785170284	SLC6A20
ENSG00000122367	56.7567622810807	-0.103813977660933	0.0394221735633593	-2.63339050785933	0.00845370877952692	0.0469433616595153	LDB3
ENSG000001700441	27.8732379825238	-0.112333128689156	0.0427928553860539	-2.62504400970087	0.00866377681586406	0.0478202669923031	ZPLD1
ENSG00000164100	198.168535041473	-0.101503834556873	0.0390088756346991	-2.60207024440825	0.00926628704409998	0.0499800357441143	NDST3
