# Supplementary material for: The LIDPAD Mouse Model Captures the Multisystem Interactions and Extrahepatic Complications in MASLD
Source: Adv Sci (Weinh). 2024 Jul 1;11(35):2404326. doi: 10.1002/advs.202404326 (PMC11425234; doi:10.1002/advs.202404326)
Supplement: Supplementary file 3 — Supplemental Data 2 [file ADVS-11-2404326-s004.csv]

	ensembl	symbols	marker	mouse_ensembl
1	ENSG00000099284	MACROH2A2	NAFLD genes	ENSMUSG00000020086
2	ENSG00000169248	CXCL11	NAFLD genes	ENSMUSG00000060183
3	ENSG00000169245	CXCL10	NAFLD genes	ENSMUSG00000034855
4	ENSG00000138755	CXCL9	NAFLD genes	ENSMUSG00000029417
5	ENSG00000143061	IGSF3	NAFLD genes	ENSMUSG00000042035
6	ENSG00000187288	CIDEC	NAFLD genes	ENSMUSG00000030278
7	ENSG00000198074	AKR1B10	NAFLD genes	ENSMUSG00000061758
8	ENSG00000177606	JUN	NAFLD genes	ENSMUSG00000052684
9	ENSG00000124762	CDKN1A	NAFLD genes	ENSMUSG00000023067
10	ENSG00000083857	FAT1	NAFLD genes	ENSMUSG00000070047
11	ENSG00000119771	KLHL29	NAFLD genes	ENSMUSG00000020627
12	ENSG00000158186	MRAS	NAFLD genes	ENSMUSG00000032470
13	ENSG00000133985	TTC9	NAFLD genes	ENSMUSG00000042734
14	ENSG00000134769	DTNA	NAFLD genes	ENSMUSG00000024302
15	ENSG00000197461	PDGFA	NAFLD genes	ENSMUSG00000025856
16	ENSG00000102452	NALCN	NAFLD genes	ENSMUSG00000000197
17	ENSG00000084636	COL16A1	NAFLD genes	ENSMUSG00000040690
18	ENSG00000050555	LAMC3	NAFLD genes	ENSMUSG00000026840
19	ENSG00000154096	THY1	NAFLD genes	ENSMUSG00000032011
20	ENSG00000164694	FNDC1	NAFLD genes	ENSMUSG00000071984
21	ENSG00000108821	COL1A1	NAFLD genes	ENSMUSG00000001506
22	ENSG00000130635	COL5A1	NAFLD genes	ENSMUSG00000026837
23	ENSG00000186340	THBS2	NAFLD genes	ENSMUSG00000023885
24	ENSG00000168542	COL3A1	NAFLD genes	ENSMUSG00000026043
25	ENSG00000164692	COL1A2	NAFLD genes	ENSMUSG00000029661
26	ENSG00000119681	LTBP2	NAFLD genes	ENSMUSG00000002020
27	ENSG00000198542	ITGBL1	NAFLD genes	ENSMUSG00000032925
28	ENSG00000140092	FBLN5	NAFLD genes	ENSMUSG00000021186
29	ENSG00000163453	IGFBP7	NAFLD genes	ENSMUSG00000036256
30	ENSG00000139329	LUM	NAFLD genes	ENSMUSG00000036446
31	ENSG00000044524	EPHA3	NAFLD genes	ENSMUSG00000052504
32	ENSG00000185222	TCEAL9	NAFLD genes	ENSMUSG00000042712
33	ENSG00000124766	SOX4	NAFLD genes	ENSMUSG00000076431
34	ENSG00000078098	FAP	NAFLD genes	ENSMUSG00000000392
35	ENSG00000123342	MMP19	NAFLD genes	ENSMUSG00000025355
36	ENSG00000115009	CCL20	NAFLD genes	ENSMUSG00000026166
37	ENSG00000213977	TAX1BP3	NAFLD genes	ENSMUSG00000040158
38	ENSG00000128342	LIF	NAFLD genes	ENSMUSG00000034394
39	ENSG00000150337	FCGR1A	NAFLD genes	ENSMUSG00000015947
40	ENSG00000100985	MMP9	NAFLD genes	ENSMUSG00000017737
41	ENSG00000140678	ITGAX	NAFLD genes	ENSMUSG00000030789
42	ENSG00000070404	FSTL3	NAFLD genes	ENSMUSG00000020325
43	ENSG00000042493	CAPG	NAFLD genes	ENSMUSG00000056737
44	ENSG00000095970	TREM2	NAFLD genes	ENSMUSG00000023992
45	ENSG00000175445	LPL	NAFLD genes	ENSMUSG00000015568
46	ENSG00000170323	FABP4	NAFLD genes	ENSMUSG00000062515
47	ENSG00000073737	DHRS9	NAFLD genes	ENSMUSG00000027068
48	ENSG00000146070	PLA2G7	NAFLD genes	ENSMUSG00000023913
49	ENSG00000136235	GPNMB	NAFLD genes	ENSMUSG00000029816
50	ENSG00000156535	CD109	NAFLD genes	ENSMUSG00000046186
51	ENSG00000131080	EDA2R	NAFLD genes	ENSMUSG00000034457
52	ENSG00000172667	ZMAT3	NAFLD genes	ENSMUSG00000027663
53	ENSG00000148680	HTR7	NAFLD genes	ENSMUSG00000024798
54	ENSG00000160791	CCR5	NAFLD genes	ENSMUSG00000079227
