# Supplementary material for: The LIDPAD Mouse Model Captures the Multisystem Interactions and Extrahepatic Complications in MASLD
Source: Adv Sci (Weinh). 2024 Jul 1;11(35):2404326. doi: 10.1002/advs.202404326 (PMC11425234; doi:10.1002/advs.202404326)
Supplement: Supplementary file 4 — Supplemental Data 3 [file ADVS-11-2404326-s001.csv]

	Ctrl	MASH_1	MASH_2	MASH_R_1	MASH_R_2
ENSMUSG00000002831	9.429758015	10.77225847	10.51190679	10.45486831	9.986724464
ENSMUSG00000002944	9.746830639	11.94131923	11.66508754	11.52136035	11.07935216
ENSMUSG00000004951	10.91389912	12.37644884	11.94534807	11.07721088	11.57148724
ENSMUSG00000005089	10.48210071	11.65033304	11.4330456	11.04526751	11.04801482
ENSMUSG00000005514	11.3592208	13.39165834	13.03041975	12.07456464	12.31781719
ENSMUSG00000005547	10.76727188	13.07730052	12.92197732	11.91362989	11.99411034
ENSMUSG00000006014	10.6599333	12.03608945	12.6087872	11.04724411	10.620078
ENSMUSG00000008153	9.373797422	10.69911968	10.52533458	10.58073553	9.941818952
ENSMUSG00000010025	12.36855587	13.93049523	13.80585665	13.38143717	13.48485457
ENSMUSG00000012428	11.75255574	15.33460169	14.62608369	11.90247161	11.61845958
ENSMUSG00000015568	10.22135235	11.37330082	11.37635899	11.44731184	11.36923252
ENSMUSG00000016024	11.44724201	13.01511865	12.99104602	11.75412552	11.9123863
ENSMUSG00000016349	8.448606499	7.744326778	7.744326778	7.744326778	7.744326778
ENSMUSG00000018459	8.91273544	10.25998302	10.48571142	9.421733937	9.500626402
ENSMUSG00000020027	11.25665774	9.609973392	9.969806446	8.990349778	9.358548132
ENSMUSG00000020122	12.99381977	14.24888307	14.13368367	13.27578739	13.45847621
ENSMUSG00000020205	12.34853039	10.745171	10.77836241	10.66102772	10.91830123
ENSMUSG00000020926	9.858085126	11.51357036	11.56685256	11.18753722	10.82494809
ENSMUSG00000021091	13.10208916	15.33204804	15.35750499	13.81063042	13.49473524
ENSMUSG00000021208	8.875310152	10.24777925	10.47828673	10.07712403	9.802291668
ENSMUSG00000022032	8.600133304	10.82974679	10.71883321	9.269628107	9.020445778
ENSMUSG00000022215	9.891564468	10.95587685	10.82472556	11.03534285	10.77711623
ENSMUSG00000023073	10.23479436	11.26931321	11.19134231	10.9061018	10.85837204
ENSMUSG00000023272	11.6039213	13.18051911	12.51373401	12.16582948	12.05726723
ENSMUSG00000024036	8.415177699	9.601953144	9.39690594	8.528924248	8.346049834
ENSMUSG00000024365	8.036936122	9.337824229	9.083391196	8.310542087	8.058797112
ENSMUSG00000024526	7.744326778	9.257347759	9.291985906	9.174201976	8.249809834
ENSMUSG00000024747	12.14072659	13.10659436	13.26297738	13.00040009	12.96877656
ENSMUSG00000024986	12.7131787	11.15263741	11.60944203	11.48699222	11.94127778
ENSMUSG00000025202	8.200692695	9.683696862	9.763755709	8.251407538	8.153782508
ENSMUSG00000026473	13.57224176	14.87168521	14.72375003	14.39161763	14.37687481
ENSMUSG00000026822	8.37986164	13.94595425	14.72095214	9.956157686	8.989138818
ENSMUSG00000026981	8.467867754	10.61256561	10.07262475	8.517572318	8.653254464
ENSMUSG00000027346	9.757353145	11.25866185	10.6798371	10.07446351	9.718958629
ENSMUSG00000027995	8.567880154	10.2840663	9.592879943	8.638650626	8.566801829
ENSMUSG00000028028	8.310394286	9.623885317	9.444865051	8.470221839	8.337977088
ENSMUSG00000028088	13.74405795	15.03932004	14.99026776	14.34525935	14.54205756
ENSMUSG00000028359	8.157435735	10.17861752	10.88874874	8.863849969	8.240090077
ENSMUSG00000028655	10.5397376	12.03401935	11.63496166	11.24709255	11.32532564
ENSMUSG00000028957	8.461509431	9.369967068	9.21149403	9.054253068	8.61661007
ENSMUSG00000029314	8.258599085	9.205034073	8.992011595	8.867597879	8.754274776
ENSMUSG00000029380	9.786704569	12.33980377	12.41358844	10.15206228	9.696290717
ENSMUSG00000029657	10.96292244	12.2770593	12.02671703	11.64204132	11.50974953
ENSMUSG00000029822	8.415177699	9.507929168	9.444865051	9.605339094	9.102728386
ENSMUSG00000030111	7.744326778	8.022701669	8.903190016	7.880497938	7.885184813
ENSMUSG00000030257	9.312508688	8.467761432	8.355481299	8.721893476	8.4946856
ENSMUSG00000030278	8.680132504	11.1430041	10.7107609	10.18188717	9.325365453
ENSMUSG00000030364	9.406762811	8.653886027	8.483682589	8.900677233	8.693189587
ENSMUSG00000030399	8.636127261	7.744326778	7.744326778	7.744326778	7.744326778
ENSMUSG00000030650	7.744326778	8.653886027	8.363350967	7.840632193	7.943451159
ENSMUSG00000030730	8.761718429	7.883676072	7.885529602	7.93683053	7.744326778
ENSMUSG00000030735	8.905366481	9.71899677	9.810128793	8.80172594	8.802807021
ENSMUSG00000030852	10.2942689	11.7156112	11.15703722	10.14828723	10.3932526
ENSMUSG00000030895	16.45302713	17.64883918	18.03057366	16.84370408	16.7265834
ENSMUSG00000031097	8.739825892	7.883676072	7.885529602	7.93683053	7.916807724
ENSMUSG00000031722	16.44046289	17.6832321	18.33771716	16.85426452	16.60788262
ENSMUSG00000031762	7.744326778	8.523410751	8.37878003	7.840632193	7.744326778
ENSMUSG00000031765	9.456777683	14.87913298	14.82761615	10.72870857	10.44300331
ENSMUSG00000031884	9.332476279	10.10843332	10.26218747	9.964865233	10.10463282
ENSMUSG00000031906	8.133956432	8.888721265	9.026809017	8.56730697	8.042718344
ENSMUSG00000031958	11.85297477	13.05404079	12.92598734	12.66771104	12.44519459
ENSMUSG00000031972	9.670622911	7.842880753	7.744326778	7.880497938	7.744326778
ENSMUSG00000032010	8.651063949	9.647378534	9.437793522	8.889778133	9.121554072
ENSMUSG00000032080	11.25665774	13.39876563	13.07684012	11.85694915	12.10640201
ENSMUSG00000032098	7.983377458	8.569455353	8.685608681	8.482369527	8.165570775
ENSMUSG00000032311	8.744248779	10.05574658	9.369673114	8.990349778	8.794177466
ENSMUSG00000034173	11.17425514	12.75044907	12.79617133	11.10844879	11.32532564
ENSMUSG00000034220	8.920048605	10.06139164	10.03037878	10.10344158	9.885490961
ENSMUSG00000034780	9.418316207	11.33159793	10.76717596	9.819679018	9.814510424
ENSMUSG00000035186	7.84201183	8.683364464	8.883619319	8.356493961	8.188183345
ENSMUSG00000036138	12.7630652	13.91524275	13.90548766	13.16823622	13.1194046
ENSMUSG00000037095	13.01541432	14.95543831	15.16492019	14.12521351	13.49614125
ENSMUSG00000037440	9.815399031	11.46353735	10.91075823	10.80972543	10.50665785
ENSMUSG00000038085	10.05974188	11.69476452	11.91331474	9.867300674	10.27576099
ENSMUSG00000038301	9.818733151	11.41860246	10.83628633	10.11769833	10.06934395
ENSMUSG00000038415	11.97642562	9.92660497	10.15600184	10.02425918	10.37511958
ENSMUSG00000038418	12.13346545	10.89114764	10.79793754	11.09004444	11.12409337
ENSMUSG00000038550	8.157435735	9.207849553	8.863636752	8.534533238	8.259338888
ENSMUSG00000039202	10.1623619	11.45217649	11.25328144	10.86249816	10.64281897
ENSMUSG00000040017	12.76347374	14.36999381	14.0225801	13.05070605	12.88340439
ENSMUSG00000040026	9.09044994	12.07284961	10.73483922	9.193411312	9.338240771
ENSMUSG00000040505	11.17487429	12.10113346	12.35638954	11.82679335	11.96034418
ENSMUSG00000040612	9.081171928	10.36964552	10.23958222	9.948857068	9.538000872
ENSMUSG00000041750	8.605378437	9.793712638	9.639835354	8.593554701	8.53762794
ENSMUSG00000042041	9.676221551	11.0817692	10.48359415	10.18801841	9.872267121
ENSMUSG00000042165	9.052835005	9.990527796	9.889944687	9.022800134	9.073847829
ENSMUSG00000043801	10.66794365	12.05594797	12.15480766	10.53593504	10.76597466
ENSMUSG00000044211	8.293697208	9.09227473	9.067066152	8.260289448	8.346049834
ENSMUSG00000045502	8.067695994	8.96599522	8.685608681	8.204326056	8.1770292
ENSMUSG00000045775	8.210861878	9.800605932	9.146287465	9.168651139	8.794177466
ENSMUSG00000046160	8.680132504	9.603963076	9.54406994	9.683301513	9.340798717
ENSMUSG00000046687	10.35793353	11.87729812	11.95736547	10.29047904	10.18177545
ENSMUSG00000046688	9.443344362	12.19518635	11.79478186	9.8484618	9.669319575
ENSMUSG00000047246	8.816222964	10.41701983	10.45576966	8.852515429	8.938409966
ENSMUSG00000047492	10.83818388	12.26711335	11.98147016	10.8105046	11.01596688
ENSMUSG00000049303	8.2764506	9.468187723	8.813855374	8.286025914	8.406902165
ENSMUSG00000050799	7.939585143	8.591445431	8.665600944	7.840632193	7.966910533
ENSMUSG00000053279	14.24105875	15.47166575	15.32395041	15.11415007	14.93672435
ENSMUSG00000054031	8.401294488	9.29439562	9.458883681	8.269014786	8.268687651
ENSMUSG00000055093	9.167647685	9.963511897	10.10660145	9.182475763	9.253221578
ENSMUSG00000055254	8.37986164	9.161914073	9.194091183	9.56047679	8.844766889
ENSMUSG00000055775	9.138608557	7.744326778	7.744326778	7.744326778	7.744326778
ENSMUSG00000056035	13.94458473	15.93706588	16.18805684	15.56956782	16.28607739
ENSMUSG00000056071	8.220806735	8.66875841	9.418727995	8.356493961	8.295743138
ENSMUSG00000056328	8.655981606	7.744326778	7.744326778	7.744326778	7.744326778
ENSMUSG00000056608	12.65358731	14.86724635	14.33396547	13.07297527	13.3400447
ENSMUSG00000056904	8.730911431	10.20037528	10.2281366	8.915019485	8.815598664
ENSMUSG00000057036	9.504785753	10.45651514	10.58173279	9.324199048	9.546630713
ENSMUSG00000057244	10.28492623	11.87652766	11.92827639	10.14954676	10.19486449
ENSMUSG00000057425	8.133956432	8.877158911	8.995545538	8.18403174	8.220031413
ENSMUSG00000057465	9.09964715	16.26587359	18.17135909	11.3607849	10.34513135
ENSMUSG00000057614	8.200692695	9.057282729	8.944897025	8.809725921	8.4946856
ENSMUSG00000057729	7.744326778	8.980049656	9.362134694	8.893424992	8.088676162
ENSMUSG00000058126	8.467867754	9.332799188	9.41632312	8.46406462	8.369607777
ENSMUSG00000058492	10.62009405	13.00267061	12.96715417	10.51008262	10.48365762
ENSMUSG00000058542	9.315023667	11.45735174	11.69728496	9.154649074	9.236545883
ENSMUSG00000058624	9.406762811	10.60123926	10.3014683	9.793543388	9.625728527
ENSMUSG00000058625	9.399776148	10.85920764	10.85507474	9.390116137	9.307094795
ENSMUSG00000058809	8.670557767	10.04723381	10.07262475	8.618929224	8.61661007
ENSMUSG00000059040	10.47803564	11.60261131	11.68557829	10.31074544	10.48891871
ENSMUSG00000059060	8.55121672	9.164842191	9.456558625	9.364663136	9.546630713
ENSMUSG00000059776	8.610588154	9.888627223	9.911182174	8.286025914	8.337977088
ENSMUSG00000060198	9.289621909	10.22802173	10.37334927	8.966996969	8.98204803
ENSMUSG00000060317	10.15722011	11.43286305	11.49791251	11.09195948	11.32532564
ENSMUSG00000060680	8.30211131	9.161914073	9.281218991	8.116353673	8.074081095
ENSMUSG00000061292	8.757383716	9.980087319	9.86835516	9.435030109	9.46436384
ENSMUSG00000061540	8.74864918	11.44854261	13.86301723	9.871967956	9.211056415
ENSMUSG00000061723	8.976666412	7.744326778	7.744326778	7.744326778	7.744326778
ENSMUSG00000061816	8.55121672	7.842880753	7.744326778	7.880497938	7.744326778
ENSMUSG00000061825	9.613214447	10.92613997	11.05166273	10.37300544	10.466686
ENSMUSG00000061833	10.04161047	12.06509956	12.11515559	9.818060998	9.885490961
ENSMUSG00000061947	12.41379125	13.5273001	13.55465103	12.71364662	12.51224228
ENSMUSG00000062353	8.350027948	9.424759657	9.504464596	8.277591247	8.329786739
ENSMUSG00000062611	8.660869477	9.895034099	10.03185812	8.528924248	8.566801829
ENSMUSG00000062727	8.2764506	9.138200235	9.182334773	8.356493961	8.354009658
ENSMUSG00000063556	8.626011116	9.71899677	9.754641908	8.556544339	8.442076353
ENSMUSG00000063684	8.875310152	9.910914909	9.778203899	9.022800134	8.971316894
ENSMUSG00000063754	8.528390555	9.31759145	9.435426988	8.277591247	8.384803271
ENSMUSG00000064193	9.373797422	10.69025781	10.81139552	9.143315882	9.441130639
ENSMUSG00000066072	10.14947037	12.95341502	12.55429034	12.69148824	13.23967789
ENSMUSG00000066315	8.934511782	10.34931738	10.39498807	8.721893476	8.731294674
ENSMUSG00000066487	9.111787353	11.39505279	11.45499737	8.90428288	8.877016398
ENSMUSG00000066538	8.267604282	8.915167997	9.060464163	8.18403174	8.354009658
ENSMUSG00000066878	8.726419224	9.544302793	9.546232964	8.897057981	9.02386562
ENSMUSG00000067719	9.193137452	10.13535086	10.09113604	9.019601269	9.099558135
ENSMUSG00000068120	9.628783486	10.66242258	10.73572309	9.385529247	9.617636623
ENSMUSG00000068220	9.812056259	10.99933805	10.92704234	10.84284501	10.50146407
ENSMUSG00000068240	10.72276357	11.74674459	11.87541093	10.43765948	10.69719416
ENSMUSG00000068604	9.540620927	11.49608172	11.54007519	9.287276303	9.31496067
ENSMUSG00000069083	8.486589345	9.369967068	9.349461255	8.593554701	8.731294674
ENSMUSG00000069268	8.30211131	9.161914073	9.251071719	8.214134016	8.259338888
ENSMUSG00000069303	8.342322819	9.37726044	9.449556222	8.425857819	8.354009658
ENSMUSG00000069307	8.249426499	9.379681499	9.421127999	8.18403174	8.209665789
ENSMUSG00000069376	8.492717019	9.73175774	9.834422851	8.405863267	8.549437359
ENSMUSG00000069972	8.43544351	9.660881628	9.681217205	8.46406462	8.488329688
ENSMUSG00000070443	9.63071599	10.98643972	11.12053739	9.364663136	9.518357607
ENSMUSG00000070729	8.267604282	9.047532417	9.030224371	8.333990449	8.277865613
ENSMUSG00000071141	10.14297793	11.21646356	11.39254874	9.980680964	10.27576099
ENSMUSG00000072789	9.161901674	10.93438039	10.92008649	8.963615821	8.927191752
ENSMUSG00000073640	8.757383716	10.33789198	10.35019596	8.65312664	8.61661007
ENSMUSG00000073737	10.34341669	11.47786696	11.52548478	10.17696202	10.31923233
ENSMUSG00000074034	9.315023667	11.28747213	11.27213396	9.185219871	9.23934244
ENSMUSG00000074092	8.455089576	9.144177594	9.253845888	8.341591224	8.354009658
ENSMUSG00000074115	9.885253556	16.35907202	17.92923258	12.55705795	11.43988637
ENSMUSG00000074179	8.121655243	8.734831885	8.952292519	8.302495511	8.566801829
ENSMUSG00000074254	7.962590709	9.518740608	9.394456162	8.173513281	8.209665789
ENSMUSG00000074506	8.095733185	8.804607903	8.796641158	7.93683053	7.966910533
ENSMUSG00000075053	8.31855182	9.24653578	9.217234724	8.318470257	8.36186094
ENSMUSG00000075581	9.212562523	10.69292229	10.73572309	8.990349778	9.187896575
ENSMUSG00000075591	8.631085387	10.32405409	10.35019596	8.528924248	8.462294068
ENSMUSG00000076031	8.504811331	10.56669492	10.46546492	8.506035075	8.500983439
ENSMUSG00000076038	8.492717019	10.63864027	10.54269954	8.494303913	8.53165014
ENSMUSG00000078370	8.052705639	8.900144944	9.067066152	8.016366993	7.916807724
ENSMUSG00000078592	9.730881991	12.64312335	12.78800999	9.522139021	9.675147976
ENSMUSG00000078817	10.11136916	11.43338849	11.07892407	10.47682401	10.72049921
ENSMUSG00000079311	9.605356133	11.1830313	11.33245716	9.367000066	9.500626402
ENSMUSG00000079845	7.913457705	9.021072484	8.322868996	8.425857819	8.561058954
ENSMUSG00000079884	9.90876356	10.98355734	10.93396401	9.845295183	9.997338207
ENSMUSG00000080977	8.121655243	9.187988758	9.220093984	8.048364844	8.102666521
ENSMUSG00000080994	9.068672477	11.13005696	11.263043	8.813699563	8.960469037
ENSMUSG00000081053	8.675359107	9.456911448	9.504464596	8.470221839	8.435195249
ENSMUSG00000081071	8.285145847	8.96599522	9.053820075	8.260289448	8.259338888
ENSMUSG00000081094	9.123790832	10.08096301	10.21916704	9.096748824	9.109040642
ENSMUSG00000081170	10.18147048	11.87614227	11.9347496	10.01454369	10.03603135
ENSMUSG00000081201	8.30211131	8.983532619	9.050482035	8.242360668	8.209665789
ENSMUSG00000081205	8.486589345	9.472668724	9.513377924	8.399053066	8.399624231
ENSMUSG00000081221	12.03149699	13.51710833	13.68864117	11.91327129	12.07862895
ENSMUSG00000081378	8.249426499	9.633727999	9.649812897	8.18403174	8.141635021
ENSMUSG00000081453	8.486589345	10.52927261	10.56884347	8.286025914	8.369607777
ENSMUSG00000081485	8.774595691	10.07679327	10.05820827	8.667346915	8.543556649
ENSMUSG00000081643	9.123790832	10.26362285	10.22685887	9.128980001	8.960469037
ENSMUSG00000081684	10.59973807	12.10409585	12.1661696	10.3285104	10.46133923
ENSMUSG00000081787	8.020253864	8.725703977	8.774648366	8.016366993	7.966910533
ENSMUSG00000081788	8.422005241	9.230119953	9.217234724	8.695066489	8.673465472
ENSMUSG00000081810	8.133956432	9.302179884	9.352007014	8.128484035	8.141635021
ENSMUSG00000081926	8.422005241	9.679922967	9.803102639	8.318470257	8.304457995
ENSMUSG00000081999	8.474166161	9.2273604	9.251071719	8.523270935	8.589342139
ENSMUSG00000082016	9.805344556	10.81193178	10.99256902	9.796839547	9.98976568
ENSMUSG00000082062	10.05140425	11.67671423	11.7292123	10.06242496	10.17650404
ENSMUSG00000082185	8.220806735	8.951739321	8.959633029	8.223734474	8.4140956
ENSMUSG00000082193	8.49879058	9.791983516	9.899789588	8.302495511	8.268687651
ENSMUSG00000082262	7.983377458	8.725703977	8.887565707	7.93683053	8.129094276
ENSMUSG00000082382	8.067695994	8.845613724	8.756652224	8.016366993	7.885184813
ENSMUSG00000082454	8.145872138	8.821231446	8.867667291	7.99884408	8.102666521
ENSMUSG00000082465	9.805344556	10.99505169	11.10702801	9.486781951	9.698195315
ENSMUSG00000082480	9.615171275	11.50859543	11.59361937	9.399236583	9.482631544
ENSMUSG00000082536	12.68757192	14.31294633	14.3643781	12.27496647	12.47846179
ENSMUSG00000082626	8.157435735	9.629800255	9.649812897	8.19429701	8.141635021
ENSMUSG00000082762	9.09964715	10.67236335	10.75066401	8.907875053	9.010117001
ENSMUSG00000082778	9.043215365	10.39958279	10.50357822	8.907875053	8.892736655
ENSMUSG00000082809	9.250423224	10.6059698	10.55984937	9.412786298	9.390811315
ENSMUSG00000082896	8.448606499	9.804038759	9.726902623	8.470221839	8.57250069
ENSMUSG00000082926	9.056021828	10.61256561	10.73041147	8.756398381	8.953170684
ENSMUSG00000082931	7.962590709	8.791936517	8.779090604	7.744326778	7.943451159
ENSMUSG00000083044	8.190283827	8.96599522	8.959633029	8.19429701	8.153782508
ENSMUSG00000083261	8.310394286	9.912492416	9.893234591	8.223734474	8.337977088
ENSMUSG00000083327	8.646116013	10.20797148	10.24211261	8.690510661	8.578156449
ENSMUSG00000083380	8.712798731	10.16043173	10.22557993	8.721893476	8.721927926
ENSMUSG00000083392	8.036936122	8.748344717	8.675665806	7.980007551	7.916807724
ENSMUSG00000083396	9.925739076	11.66067519	11.53305016	9.840530679	10.0242457
ENSMUSG00000083477	8.168676024	8.962450416	8.871680632	8.077261193	8.042718344
ENSMUSG00000083496	9.843468129	10.88883502	10.98222794	9.6356158	9.82661434
ENSMUSG00000083754	8.694289292	9.98606342	10.03775905	8.685929701	8.763299317
ENSMUSG00000083833	8.703595048	10.23174829	10.30267773	8.603804865	8.59487374
ENSMUSG00000083863	10.54653406	13.23113612	13.17876389	9.982109388	9.892052824
ENSMUSG00000083899	9.628783486	11.52642458	11.35029508	9.572338338	9.807542494
ENSMUSG00000084168	8.646116013	9.852813801	9.817116797	8.540098847	8.4946856
ENSMUSG00000084260	8.052705639	8.933624723	9.00955914	8.048364844	8.025708553
ENSMUSG00000084333	8.504811331	10.20670841	10.25218718	8.32628487	8.354009658
ENSMUSG00000084817	8.516699363	9.812580951	9.837856394	8.432384385	8.442076353
ENSMUSG00000085442	8.620903881	9.819374127	9.884994196	8.310542087	8.475437535
ENSMUSG00000085738	8.179618065	8.955322583	9.118441658	8.18403174	8.188183345
ENSMUSG00000087412	9.023702831	10.21049409	10.36874984	8.726283106	8.888830883
ENSMUSG00000089640	8.30211131	9.443238147	9.451894916	8.19429701	8.259338888
ENSMUSG00000090516	8.357630737	9.778065961	9.854888708	8.302495511	8.268687651
ENSMUSG00000090544	8.31855182	9.224594001	9.182334773	8.286025914	8.295743138
ENSMUSG00000090674	8.108929539	8.743863872	8.910907752	8.077261193	8.209665789
ENSMUSG00000091086	8.770324146	9.702398654	9.817116797	8.528924248	8.600365578
ENSMUSG00000091223	8.052705639	8.697716584	8.765696342	7.959512691	8.074081095
ENSMUSG00000091269	8.190283827	9.565203728	9.535379357	8.302495511	8.007587306
ENSMUSG00000091478	8.326589196	9.70795559	9.673439476	8.214134016	8.42120724
ENSMUSG00000091639	8.168676024	8.833503309	8.887565707	8.016366993	8.088676162
ENSMUSG00000091695	8.415177699	9.554797808	9.663649115	8.214134016	8.1770292
ENSMUSG00000091867	8.408274908	9.94672495	9.95578566	9.096748824	9.118439433
ENSMUSG00000091957	10.9750946	12.51261858	12.56314971	10.80504129	10.93746969
ENSMUSG00000093798	10.26009177	12.52543	12.54636929	9.940042399	10.07647678
ENSMUSG00000094338	8.082010988	9.129171545	9.14016147	8.03281578	7.98810684
ENSMUSG00000094403	8.680132504	10.59649254	10.49939502	8.662634492	8.673465472
ENSMUSG00000094497	8.461509431	10.14992838	10.21788081	8.310542087	8.346049834
ENSMUSG00000095137	8.43544351	7.914960987	7.885529602	8.451576137	8.259338888
ENSMUSG00000095159	8.803935839	10.08788374	10.14924847	8.781408861	8.819822818
ENSMUSG00000095217	8.200692695	9.132189538	9.149337491	8.378153503	8.165570775
ENSMUSG00000095427	9.443344362	11.15135674	11.13191989	9.329033591	9.356029038
ENSMUSG00000095478	8.365134955	9.066942512	9.057147423	8.385200728	8.4140956
ENSMUSG00000096105	8.620903881	11.53329844	11.44004258	8.966996969	8.668459617
ENSMUSG00000096156	8.342322819	9.470430313	9.497736303	8.277591247	8.286881453
ENSMUSG00000096474	8.31855182	9.589824514	9.643835937	8.333990449	8.277865613
ENSMUSG00000096681	8.082010988	8.884882768	8.899307788	7.911070798	8.042718344
ENSMUSG00000096979	8.442058429	11.05665055	10.93779473	8.500194298	8.815598664
ENSMUSG00000097148	9.42290618	10.3100744	10.38250203	9.204239352	9.047490997
ENSMUSG00000097989	8.401294488	9.540079448	9.592879943	8.286025914	8.277865613
ENSMUSG00000098091	8.605378437	10.14199664	10.24463828	8.46406462	8.507224651
ENSMUSG00000098111	8.757383716	11.00503303	11.10770655	8.405863267	8.525622116
ENSMUSG00000098113	9.729097503	11.46815901	11.52295405	9.572338338	9.57636538
ENSMUSG00000098123	8.57878504	10.19401229	10.37678872	8.476323009	8.555271123
ENSMUSG00000098208	8.020253864	8.915167997	8.871680632	8.048364844	8.058797112
ENSMUSG00000098240	8.492717019	9.307340119	9.377163207	8.277591247	8.321473769
ENSMUSG00000098915	9.231653276	10.49183564	10.55583318	8.990349778	8.861030435
ENSMUSG00000099471	8.708209463	9.629800255	9.663649115	8.62885161	8.543556649
ENSMUSG00000099764	8.179618065	9.147153912	9.21149403	8.214134016	8.268687651
ENSMUSG00000099835	7.882447939	8.628469813	8.670648874	7.959512691	7.916807724
ENSMUSG00000099858	9.575434862	11.41700911	11.41731206	9.591857143	9.653643505
ENSMUSG00000100075	9.800287693	8.697716584	8.787908998	8.667346915	8.688302501
ENSMUSG00000100078	9.764320233	12.21449837	12.23775568	9.552504943	9.531488237
ENSMUSG00000100922	8.641137291	10.50510508	10.51605233	8.470221839	8.583769982
ENSMUSG00000102752	8.952295184	10.34589978	10.10520287	9.380924363	9.133922884
ENSMUSG00000103034	8.626011116	9.599939944	9.667574427	8.506035075	8.513410623
ENSMUSG00000104802	8.610588154	10.10843332	10.14924847	8.378153503	8.525622116
ENSMUSG00000105243	8.504811331	9.872470691	9.960475883	8.356493961	8.399624231
ENSMUSG00000105703	10.79833405	12.91051003	13.10254101	10.65494632	11.27162572
ENSMUSG00000105866	8.190283827	8.976554543	9.127804008	8.090792196	8.074081095
ENSMUSG00000106755	8.095733185	8.962450416	9.040402897	8.03281578	8.088676162
ENSMUSG00000106831	8.486589345	9.362627886	9.418727995	8.506035075	8.578156449
ENSMUSG00000107198	8.052705639	9.15603408	9.124692308	8.638650626	8.513410623
ENSMUSG00000107369	9.491881118	10.8686313	11.1359155	9.269628107	9.64175629
ENSMUSG00000107951	9.569362522	12.00295694	11.92023952	9.371659942	9.350974426
ENSMUSG00000108294	7.913457705	8.596844637	8.545465791	7.980007551	7.98810684
ENSMUSG00000108487	8.052705639	9.31759145	9.248290691	8.214134016	8.286881453
ENSMUSG00000109325	8.258599085	9.110882855	9.137085381	8.302495511	8.220031413
ENSMUSG00000109610	9.087366334	10.8070336	10.80804312	8.900677233	8.960469037
ENSMUSG00000110275	8.844266018	9.805751742	9.914419026	8.56730697	8.658354637
ENSMUSG00000110386	8.844266018	12.05492752	12.20697292	8.62885161	8.953170684
ENSMUSG00000110679	9.36901153	10.93138945	11.09407359	9.117371906	9.283167388
ENSMUSG00000110686	9.132705958	10.60313341	10.62926754	8.900677233	9.017014459
ENSMUSG00000110841	9.973907987	11.08244193	11.05729781	9.923726618	9.997338207
ENSMUSG00000111202	8.190283827	8.969527434	9.231458168	8.242360668	8.268687651
ENSMUSG00000111686	8.285145847	9.15603408	9.164460249	8.151637816	8.240090077
ENSMUSG00000111709	8.020253864	8.683364464	8.747513477	8.545621987	8.772232005
ENSMUSG00000112605	8.803935839	10.2329882	10.37220086	8.618929224	8.648121775
ENSMUSG00000113948	8.962813286	9.907754168	9.904684306	8.848706449	8.789831381
ENSMUSG00000114184	9.851609041	11.61284001	11.67377502	9.550503854	9.629754831
ENSMUSG00000114251	8.067695994	8.692960034	8.76118595	8.03281578	8.025708553
ENSMUSG00000114547	9.450079901	10.83857019	10.89270435	9.562461684	9.565828313
ENSMUSG00000115160	8.230541044	8.993909658	8.8914958	8.277591247	8.230168158
ENSMUSG00000116041	8.168676024	8.940910714	9.00955914	8.116353673	8.295743138
ENSMUSG00000116972	8.200692695	9.190848017	9.105829519	8.128484035	8.042718344
ENSMUSG00000021453	12.68109842	11.6991327	11.32082901	11.37862012	10.93899196
ENSMUSG00000022508	10.49221127	11.42495812	11.33071899	11.45078493	11.85958484
ENSMUSG00000092075	14.20153685	12.0755355	12.44429094	10.88188018	11.58892233
ENSMUSG00000018927	9.068672477	9.713488216	9.813627536	8.946534828	8.731294674
ENSMUSG00000020000	8.179618065	9.182247821	10.7740705	8.016366993	7.744326778
ENSMUSG00000020776	9.601408219	10.55694456	10.0229572	9.394685195	9.426970381
ENSMUSG00000021867	13.43018655	12.88207364	12.76644364	14.12745004	13.88600455
ENSMUSG00000026149	7.882447939	8.569455353	8.25103557	7.744326778	7.744326778
ENSMUSG00000030256	8.157435735	8.833503309	8.709957117	8.151637816	8.116120462
ENSMUSG00000031502	10.32419732	11.15071598	10.84203121	10.16332423	10.06791279
ENSMUSG00000032786	12.93774011	13.93603535	13.51882894	12.25616657	12.49135092
ENSMUSG00000034437	8.342322819	8.896352197	8.709957117	8.151637816	8.165570775
ENSMUSG00000034785	10.48108556	11.40258817	11.40910535	10.32630239	10.20524505
ENSMUSG00000037405	9.538541905	10.56669492	10.28319662	9.469778306	9.45280367
ENSMUSG00000044285	11.99501859	12.9121985	12.9645574	11.9698797	12.00818783
ENSMUSG00000044434	8.230541044	8.766041075	8.863636752	8.233139666	8.074081095
ENSMUSG00000044757	9.013805564	9.846194702	9.700453933	9.000194347	9.003172454
ENSMUSG00000046636	7.939585143	8.563855528	8.429884252	7.980007551	7.843948222
ENSMUSG00000047370	8.448606499	9.073333092	9.202826856	8.476323009	8.488329688
ENSMUSG00000050097	8.082010988	8.523410751	8.371115925	7.880497938	7.885184813
ENSMUSG00000053113	10.23479436	10.86235589	10.92008649	10.01593599	9.51173874
ENSMUSG00000053175	10.54071057	11.57052431	11.46874491	10.02010412	10.60083883
ENSMUSG00000056054	8.179618065	8.529328981	9.283920285	8.318470257	8.058797112
ENSMUSG00000056943	7.939585143	8.474172907	8.408497254	7.880497938	7.843948222
ENSMUSG00000057262	10.62650892	11.44437823	11.49945836	10.33730688	10.48786809
ENSMUSG00000057605	8.55121672	9.230119953	9.259373808	8.41926347	8.642956009
ENSMUSG00000057990	8.240077221	8.7211032	8.851440011	8.116353673	8.042718344
ENSMUSG00000058073	7.983377458	8.448147472	8.401202393	7.880497938	7.916807724
ENSMUSG00000059195	10.00314222	11.02968193	10.77321054	10.09821939	9.867273287
ENSMUSG00000059461	9.506923213	10.12061319	10.21916704	9.114450093	9.343351026
ENSMUSG00000059835	8.310394286	8.766041075	8.765696342	8.128484035	8.141635021
ENSMUSG00000060560	8.467867754	9.034387475	9.137085381	8.405863267	8.406902165
ENSMUSG00000060795	8.310394286	9.024417475	8.796641158	8.204326056	8.129094276
ENSMUSG00000060989	8.689597182	9.523038388	9.472740105	8.269014786	8.42120724
ENSMUSG00000062081	8.401294488	9.073333092	9.127804008	8.341591224	8.481914192
ENSMUSG00000066270	8.665728042	9.129171545	9.273076345	8.540098847	8.59487374
ENSMUSG00000066724	9.913415151	10.72363771	10.78690697	9.654171892	9.819711739
ENSMUSG00000067608	8.717363213	9.073333092	9.155411896	8.425857819	8.525622116
ENSMUSG00000068165	9.023702831	9.507929168	9.475034041	8.821595141	8.767776989
ENSMUSG00000068466	8.660869477	9.110882855	9.143228812	8.470221839	8.500983439
ENSMUSG00000068877	13.4013538	14.03409119	14.31211356	12.34912406	11.71375931
ENSMUSG00000070025	11.05141552	12.00260408	12.11347942	10.77819796	10.90277629
ENSMUSG00000071532	9.245092365	9.902998663	9.998924737	9.222937244	9.179084488
ENSMUSG00000072676	13.42619483	12.88837799	12.77684427	14.11203264	13.88112177
ENSMUSG00000072680	13.40200958	12.8391271	12.73085824	14.08649362	13.83611377
ENSMUSG00000073830	17.68416284	18.92659146	18.68411779	17.41977149	17.0465438
ENSMUSG00000074108	8.121655243	8.643816549	8.650265909	8.090792196	8.116120462
ENSMUSG00000076281	9.159017253	9.800605932	9.935265543	8.78959113	8.86505247
ENSMUSG00000078126	9.344782877	10.0271559	10.10099835	9.251700384	9.312344697
ENSMUSG00000078193	9.540620927	10.23050724	10.37334927	9.362321516	9.531488237
ENSMUSG00000078377	10.85614157	11.56478632	11.64057134	10.58440436	10.73816524
ENSMUSG00000078891	8.930916061	9.514427578	9.418727995	8.726283106	8.772232005
ENSMUSG00000079014	7.939585143	8.331700401	8.557206832	7.880497938	7.98810684
ENSMUSG00000079225	8.55121672	9.219040507	9.194091183	8.545621987	8.605818422
ENSMUSG00000080888	8.605378437	9.33027845	9.124692308	8.56730697	8.455623726
ENSMUSG00000080969	8.157435735	8.591445431	8.655410003	8.063145873	8.058797112
ENSMUSG00000081406	11.39730949	12.30649076	12.46256059	11.09768908	11.38875116
ENSMUSG00000081441	8.516699363	9.243816457	9.167459726	8.46406462	8.377254017
ENSMUSG00000081459	8.052705639	8.45475046	8.563007767	7.980007551	7.916807724
ENSMUSG00000081473	7.962590709	8.517442863	8.574475366	7.840632193	7.943451159
ENSMUSG00000081622	8.108929539	8.523410751	8.539523614	7.959512691	8.058797112
ENSMUSG00000081911	8.036936122	8.493050661	8.47063655	7.880497938	7.885184813
ENSMUSG00000081974	9.195933469	9.98606342	10.10520287	9.217627043	9.070589399
ENSMUSG00000082274	8.082010988	8.480523908	8.53353222	7.959512691	7.966910533
ENSMUSG00000082491	8.002481953	8.480523908	8.386346903	7.880497938	7.885184813
ENSMUSG00000082585	9.215309916	9.996456907	9.988271578	9.198838611	9.112182785
ENSMUSG00000083111	8.168676024	8.683364464	8.59689882	8.151637816	7.916807724
ENSMUSG00000083240	8.220806735	8.833503309	8.895409771	8.090792196	8.153782508
ENSMUSG00000083311	7.939585143	8.563855528	8.436855958	7.980007551	7.744326778
ENSMUSG00000083716	9.123790832	9.681811329	9.696629989	8.922111528	8.989138818
ENSMUSG00000084013	8.757383716	9.422429513	9.387076064	8.657894546	8.749727275
ENSMUSG00000084106	10.37229791	11.28979841	11.40250578	10.14702652	10.39212629
ENSMUSG00000084329	8.020253864	8.602206025	8.618683906	7.980007551	8.007587306
ENSMUSG00000084384	9.144479008	9.783302771	9.659711479	8.889778133	8.912030084
ENSMUSG00000085401	8.285145847	8.969527434	8.907056617	8.349091156	8.321473769
ENSMUSG00000085521	8.133956432	8.596844637	8.660521499	7.959512691	8.042718344
ENSMUSG00000086436	8.220806735	8.877158911	8.899307788	8.233139666	8.188183345
ENSMUSG00000089716	8.108929539	8.653886027	8.690535594	8.048364844	8.025708553
ENSMUSG00000089764	8.567880154	9.309911549	9.321082274	8.310542087	8.428239647
ENSMUSG00000089844	7.882447939	8.414079668	8.521397185	7.959512691	7.966910533
ENSMUSG00000090610	8.57878504	9.193699866	9.121571546	8.523270935	8.519542686
ENSMUSG00000090737	8.020253864	8.563855528	8.563007767	7.93683053	7.943451159
ENSMUSG00000091058	8.145872138	8.64886709	8.733622084	8.016366993	8.188183345
ENSMUSG00000094388	9.039988841	9.94672495	9.552699192	9.019601269	8.930945494
ENSMUSG00000094683	8.082010988	8.441477013	8.37878003	7.959512691	7.885184813
ENSMUSG00000094793	18.21285653	18.54080111	18.29758638	17.47626091	16.98406775
ENSMUSG00000094974	8.249426499	8.918887506	8.929936831	8.151637816	8.188183345
ENSMUSG00000095623	8.708209463	9.249248534	9.278511261	8.608879175	8.605818422
ENSMUSG00000095690	8.020253864	8.563855528	8.551359846	7.980007551	7.943451159
ENSMUSG00000096006	8.901660737	9.668532848	9.667574427	8.918571994	8.824027505
ENSMUSG00000096592	8.945220386	9.951324521	9.563401001	9.003454685	8.900500626
ENSMUSG00000096674	17.17882386	17.56579279	17.3122658	16.35158414	15.99140538
ENSMUSG00000096688	16.57632364	17.59401672	17.3498137	16.11008843	15.8698142
ENSMUSG00000096852	8.43544351	8.933624723	9.047133216	8.378153503	8.399624231
ENSMUSG00000096980	9.033505355	9.593880621	9.653781727	8.90428288	8.852934138
ENSMUSG00000097979	8.516699363	9.132189538	9.336647983	8.517572318	8.44888515
ENSMUSG00000098192	10.26366748	10.98139168	11.10838477	9.976386382	10.11573122
ENSMUSG00000100720	8.036936122	8.57501343	8.71950226	7.880497938	7.98810684
ENSMUSG00000105263	10.01178779	10.83777035	10.95679363	9.755015145	9.935502877
ENSMUSG00000105353	8.145872138	8.628469813	8.805289257	8.162722525	8.025708553
ENSMUSG00000106252	8.200692695	8.697716584	8.700302692	8.016366993	7.916807724
ENSMUSG00000106334	9.383310888	9.951324521	10.240848	9.081768424	9.325365453
ENSMUSG00000107470	8.605378437	9.161914073	9.354547209	8.412599325	8.605818422
ENSMUSG00000107952	8.133956432	8.66875841	8.765696342	8.016366993	8.088676162
ENSMUSG00000109724	8.9236846	9.365079412	9.313219839	8.648330327	8.642956009
ENSMUSG00000110194	8.200692695	8.73028009	8.665600944	8.14023445	8.141635021
ENSMUSG00000110568	8.415177699	9.535841453	8.800975583	8.269014786	8.153782508
ENSMUSG00000110588	7.913457705	8.535198673	8.363350967	7.99884408	7.744326778
ENSMUSG00000110726	8.310394286	8.929961271	8.995545538	8.077261193	8.277865613
ENSMUSG00000110866	8.934511782	9.463689933	9.70806727	8.760616501	8.927191752
ENSMUSG00000113175	8.095733185	8.962450416	8.363350967	8.03281578	8.025708553
ENSMUSG00000113255	8.528390555	9.260034612	9.185285688	8.341591224	8.468898069
ENSMUSG00000113625	10.35682231	11.24673259	11.38196248	10.02287561	10.29404306
ENSMUSG00000114117	8.095733185	8.558213088	8.770183711	7.959512691	7.966910533
ENSMUSG00000115205	10.93825818	11.88037586	12.00227986	10.66449092	10.79070835
ENSMUSG00000115497	8.675359107	9.332799188	9.251071719	8.432384385	8.561058954
